# Supplementary material for: Genetic Determinants of Circulating Sphingolipid Concentrations in European Populations
Source: PLoS Genet. 2009 Oct 2;5(10):e1000672. doi: 10.1371/journal.pgen.1000672 (PMC2745562; doi:10.1371/journal.pgen.1000672)
Supplement: Table S1 — Variants significantly associated with circulating sphingolipid concentrations. 22 variants in 5 distinct chromosomal locations demonstrate genome-wide significant association signals with several measured sphingolipid species (listed). The p-values for significant signals across the sphingolipid species are shown for each population separately and jointly, and the direction of the association effects, as derived from the standardized regression coefficient (β), is provided. Abbreviations, sphingomyelin (SM), dihydrosphingomyelin (dihSM), ceramide (Cer) and glucosylceramide (GluCer) unsaturated ceramides (CerUnsat), saturated ceramides (CerSat). In the nomenclature (e.g. GluCer18:0), the number before the colon refers to length of the carbon chain and the number after the colon to the number of double bonds in the chain. Where mol% is used, the measure refers to the relative content of the measured species in the total sphingolipid pool, and is independent of other associated lipid species. Sex-specific age adjusted analyses provided little additional information, unlike the case of the ratio analyses (see Table S3), and is not shown. (0.28 MB XLS) [file pgen.1000672.s001.xls]

## Sheet: Sheet1
						Croatia					Erf					Orkney					Sweden					South Tyrol					JOINT
Region	SNP name	Lipid Species	chromosome	position	Effective allele	Allele frequency	Beta	SE beta	P-value	Heritability	Allele frequency	Beta	SE beta	P-value	Heritability	Allele frequency	Beta	SE beta	P-value	Heritability	Allele frequency	Beta	SE beta	P-value	Heritability	Allele frequency	Beta	SE beta	P-value	Heritability	Beta	SE Beta	P-value
4p12 (ATP10D)	rs4695267	GluCer24:1Mol%	4	47367058	G	0.298851	0.00154764	0.000826532	0.0611443	0.576472	0.26361	0.00330065	0.000915324	0.000326793	0.356212	0.236695	0.00360619	0.00255974	0.158891	0.60026	0.215267	0.00394439	0.00158039	0.0133689	0.530035	0.290129	0.00207145	0.000711832	0.00371742	0.574562	0.0023964	0.000439209	4.86524e-08
4p12 (ATP10D)	rs4695267	GluCer24:1	4	47367058	G	0.298851	0.0154244	0.00653182	0.0182046	0.354852	0.26361	0.0328543	0.00762692	1.72573e-05	0.279811	0.236695	0.0260873	0.0127106	0.0401308	0.46779	0.215267	0.0405459	0.0148303	0.00625716	0.619328	0.290129	0.0145973	0.00565471	0.00995513	0.436147	0.0209181	0.00347861	1.81739e-09
4p12 (ATP10D)	rs4695267	GluCerMol%	4	47367058	G	0.298851	0.00247881	0.00129379	0.0553736	0.63055	0.26361	0.00548872	0.00140661	0.000101694	0.451608	0.236695	0.00548925	0.00407755	0.178234	0.590918	0.215267	0.00639557	0.00241188	0.0084243	0.508767	0.290129	0.00451368	0.00114335	8.27315e-05	0.607124	0.00435144	0.000690089	2.87028e-10
4p12 (ATP10D)	rs4695267	GluCer	4	47367058	G	0.298851	0.0259254	0.0101453	0.0106065	0.396433	0.26361	0.0547137	0.0122367	8.14264e-06	0.288065	0.236695	0.0413725	0.0205248	0.043828	0.477214	0.215267	0.0688897	0.0230416	0.00279165	0.619638	0.290129	0.0298762	0.00923358	0.00121934	0.455859	0.0369257	0.00555726	3.04073e-11
4p12 (ATP10D)	rs2351791	GluCer24:1Mol%	4	47277144	A	0.26361	0.00103611	0.00088752	0.243039	0.576472	0.212751	0.00445466	0.00101501	1.22512e-05	0.356212	0.193978	0.00446443	0.00288972	0.122362	0.60026	0.139482	0.00423029	0.00203358	0.0392224	0.530035	0.251842	0.00410933	0.00078391	1.73047e-07	0.574562	0.003283	0.000486272	1.46464e-11
4p12 (ATP10D)	rs4695267	GluCer16:0Mol%	4	47367058	G	0.298851	0.000924471	0.000540878	0.0874129	0.650296	0.26361	0.00220724	0.000561712	9.05228e-05	0.548298	0.236695	0.00180767	0.00158218	0.25324	0.540327	0.215267	0.0024882	0.000935794	0.00790668	0.426589	0.290129	0.00238013	0.000474195	5.57908e-07	0.630952	0.00193254	0.000281985	7.21393e-12
4p12 (ATP10D)	rs10938494	GluCer24:1Mol%	4	47258205	A	0.251799	0.00148339	0.000909574	0.102919	0.576472	0.210602	0.00367995	0.00102547	0.000349304	0.356212	0.195225	0.00505132	0.00288858	0.0803388	0.60026	0.137405	0.00369724	0.00204914	0.0737189	0.530035	0.227901	0.00479977	0.000834971	9.98543e-09	0.574562	0.0034572	0.000503027	6.29581e-12
4p12 (ATP10D)	rs4695267	GluCer16:0	4	47367058	G	0.298851	0.0104367	0.00430197	0.0152653	0.439707	0.26361	0.0218396	0.00517494	2.50616e-05	0.282013	0.236695	0.0149358	0.00832314	0.0727338	0.456694	0.215267	0.0281899	0.00910657	0.00196444	0.568738	0.290129	0.016762	0.00402149	3.07135e-05	0.475085	0.0165353	0.00235897	2.39088e-12
4p12 (ATP10D)	rs10938494	GluCerMol%	4	47258205	A	0.251799	0.00223375	0.00142466	0.116899	0.63055	0.210602	0.00593012	0.00157477	0.000176371	0.451608	0.195225	0.00787882	0.00460102	0.0868217	0.590918	0.137405	0.00642382	0.0031296	0.0414153	0.508767	0.227901	0.00898143	0.00134012	2.34869e-11	0.607124	0.00594278	0.000790054	5.39486e-14
4p12 (ATP10D)	rs2351791	GluCerMol%	4	47277144	A	0.26361	0.00158653	0.00138937	0.253495	0.63055	0.212751	0.00721195	0.00155878	4.06192e-06	0.451608	0.193978	0.006677	0.00460275	0.146876	0.590918	0.139482	0.00738691	0.00310531	0.0181061	0.508767	0.251842	0.00788959	0.00125927	4.18251e-10	0.607124	0.00575444	0.00076447	5.17771e-14
4p12 (ATP10D)	rs10938494	GluCer16:0Mol%	4	47258205	A	0.251799	0.000764545	0.000595721	0.199354	0.650296	0.210602	0.00225389	0.000628443	0.00035297	0.548298	0.195225	0.00277719	0.00178451	0.119642	0.540327	0.137405	0.00274176	0.00121746	0.0244757	0.426589	0.227901	0.0040557	0.000555501	3.3255e-13	0.630952	0.00247685	0.000323099	1.77562e-14
4p12 (ATP10D)	rs2351791	GluCer16:0Mol%	4	47277144	A	0.26361	0.000564411	0.000580852	0.331202	0.650296	0.212751	0.00276053	0.000622111	9.8412e-06	0.548298	0.193978	0.00216473	0.001785	0.225231	0.540327	0.139482	0.00317205	0.00120723	0.00867272	0.426589	0.251842	0.00365721	0.00052232	2.90525e-12	0.630952	0.00245435	0.000312909	4.37632e-15
4p12 (ATP10D)	rs2351791	GluCer24:1	4	47277144	A	0.26361	0.0163652	0.00700889	0.0195474	0.354852	0.212751	0.0452124	0.00846261	9.80826e-08	0.279811	0.193978	0.0344266	0.0143276	0.016269	0.46779	0.139482	0.0576072	0.0190304	0.00246902	0.619328	0.251842	0.0291916	0.00622392	2.82937e-06	0.436147	0.0301739	0.0038414	3.99997e-15
4p12 (ATP10D)	rs10938494	GluCer24:1	4	47258205	A	0.251799	0.0214438	0.00716775	0.00277429	0.354852	0.210602	0.0379765	0.00854975	9.3558e-06	0.279811	0.195225	0.0376994	0.0143255	0.0084977	0.46779	0.137405	0.0518092	0.0191619	0.00685589	0.619328	0.227901	0.0359872	0.00665402	6.67076e-08	0.436147	0.0327591	0.00397382	1.66939e-16
4p12 (ATP10D)	rs2351791	GluCer	4	47277144	A	0.26361	0.0276609	0.0108883	0.0110719	0.396433	0.212751	0.0745129	0.0135766	4.34503e-08	0.288065	0.193978	0.0564718	0.0231385	0.014663	0.477214	0.139482	0.103483	0.029567	0.000465332	0.619638	0.251842	0.0555236	0.0101639	4.74418e-08	0.455859	0.0526852	0.00613695	9.09082e-18
4p12 (ATP10D)	rs2351791	GluCer16:0	4	47277144	A	0.26361	0.0112722	0.00461776	0.0146447	0.439707	0.212751	0.0292874	0.00574186	3.51711e-07	0.282013	0.193978	0.0217602	0.00938058	0.0203567	0.456694	0.139482	0.045336	0.0117047	0.000107363	0.568738	0.251842	0.0259664	0.00442703	4.47979e-09	0.475085	0.0225985	0.00260895	4.63878e-18
4p12 (ATP10D)	rs10938494	GluCer16:0	4	47258205	A	0.251799	0.0141597	0.00472627	0.00273592	0.439707	0.210602	0.0242574	0.00580099	2.97173e-05	0.282013	0.195225	0.0251852	0.00937941	0.00724943	0.456694	0.137405	0.0412172	0.0117905	0.000472676	0.568738	0.227901	0.0301701	0.00472796	1.75685e-10	0.475085	0.0238582	0.00269406	8.30348e-19
4p12 (ATP10D)	rs10938494	GluCer	4	47258205	A	0.251799	0.0356337	0.0111395	0.00137978	0.396433	0.210602	0.0622459	0.0137165	5.95352e-06	0.288065	0.195225	0.0631589	0.0231348	0.00633267	0.477214	0.137405	0.0935049	0.0297711	0.00168491	0.619638	0.227901	0.0654701	0.0108605	1.68169e-09	0.455859	0.0562033	0.00634378	8.03026e-19
11q12.3 (FADS)	rs1000778	SM 16:1	11	61411881	A	0.297414	-0.608808	-0.211573	0.0040079	0.433829	0.176978	-0.681196	-0.281893	0.0156701	0.229178	0.276056	-0.733092	-0.183112	6.24098e-05	0.358786	0.226923	-0.387318	-0.225215	0.0856992	0.321127	0.323339	-0.621424	-0.138783	7.54661e-06	0.552749	-0.61545	0.0856289	6.60337e-13
11q12.3 (FADS)	rs1000778	SM 16:1	11	61411881	A	0.297414	-0.000430005	-0.000219591	0.0502053	0.372825	0.176978	-0.000836118	-0.000290385	0.00408569	0.157218	0.276056	-0.000747343	-0.000202807	0.000228707	0.439602	0.226923	-0.000349205	-0.000217421	0.108362	0.458974	0.323339	-0.000658927	-0.000132253	6.28192e-07	0.477835	-0.000606808	8.59907e-05	1.70536e-12
11q12.3 (FADS)	rs1000778	SM 18:1	11	61411881	A	0.297414	-0.374067	-0.169296	0.0271369	0.313581	0.176978	-0.658474	-0.233428	0.00478908	0.347807	0.276056	-0.410566	-0.141285	0.0036614	0.326343	0.226923	-0.376709	-0.188667	0.0461066	0.246476	0.323339	-0.456519	-0.116775	9.28849e-05	0.572936	-0.438378	0.0698827	3.54031e-10
11q12.3 (FADS)	rs1000778	SM 20:1	11	61411881	A	0.297414	-0.721453	-0.242922	0.00301528	0.182632	0.176978	-0.514814	-0.240603	0.0323805	0.0329432	0.276056	-0.178483	-0.0875612	0.0415121	0.175989	0.226923	-0.302146	-0.123925	0.0147628	0.249111	0.323339	-0.189056	-0.0678311	0.00531727	0.534304	-0.235206	0.0472927	6.57852e-07
11q12.3 (FADS)	rs102275	SM 16:1	11	61314379	G	0.358166	-0.34957	-0.183471	0.0567389	0.433829	0.272206	-0.561245	-0.219807	0.010669	0.229178	0.29972	-0.472967	-0.164351	0.00400484	0.358786	0.46875	-0.451201	-0.123486	0.000260988	0.321127	0.373849	-0.442591	-0.119898	0.00022302	0.552749	-0.448799	0.0670299	2.14942e-11
11q12.3 (FADS)	rs102275	SM 18:1	11	61314379	G	0.358166	-0.353929	-0.146861	0.0159541	0.313581	0.272206	-0.575051	-0.181121	0.00149856	0.347807	0.29972	-0.258571	-0.126756	0.0413593	0.326343	0.46875	-0.315279	-0.103251	0.00228809	0.246476	0.373849	-0.341203	-0.100815	0.00071535	0.572936	-0.341637	0.0549418	5.03009e-10
11q12.3 (FADS)	rs102275	SM 16:1	11	61314379	G	0.358166	-0.000246283	-0.000190463	0.195986	0.372825	0.272206	-0.000434595	-0.00022747	0.0567358	0.157218	0.29972	-0.000545399	-0.0001822	0.00275883	0.439602	0.46875	-0.000262145	-0.000119601	0.0284431	0.458974	0.373849	-0.000371727	-0.000114547	0.0011737	0.477835	-0.000350788	6.69441e-05	1.60561e-07
11q12.3 (FADS)	rs102275	SM 20:1	11	61314379	G	0.358166	-0.705479	-0.210747	0.000827811	0.182632	0.272206	-0.667724	-0.191096	0.000475514	0.0329432	0.29972	-0.140507	-0.0783767	0.0730195	0.175989	0.46875	-0.177071	-0.0678244	0.00903502	0.249111	0.373849	-0.144597	-0.0586375	0.0136653	0.534304	-0.190854	0.0372443	2.98513e-07
11q12.3 (FADS)	rs1535	SM 16:1	11	61354548	G	0.337393	-0.400374	-0.191967	0.0370119	0.433829	0.269727	-0.525449	-0.222102	0.0179911	0.229178	0.29453	-0.482802	-0.167151	0.00387193	0.358786	0.467988	-0.451827	-0.123889	0.000267999	0.321127	0.370166	-0.453297	-0.120843	0.000176048	0.552749	-0.457848	0.0679109	1.56333e-11
11q12.3 (FADS)	rs1535	SM 18:1	11	61354548	G	0.337393	-0.407397	-0.153777	0.00806668	0.313581	0.269727	-0.547467	-0.183001	0.00277518	0.347807	0.29453	-0.26198	-0.128922	0.0421452	0.326343	0.467988	-0.319442	-0.103588	0.00206825	0.246476	0.370166	-0.345253	-0.101609	0.000681202	0.572936	-0.349132	0.0556964	3.6457e-10
11q12.3 (FADS)	rs1535	SM 20:1	11	61354548	G	0.337393	-0.79049	-0.220902	0.000351595	0.182632	0.269727	-0.651288	-0.193129	0.000745463	0.0329432	0.29453	-0.153872	-0.0797316	0.053622	0.175989	0.467988	-0.178768	-0.0680461	0.00860993	0.249111	0.370166	-0.155047	-0.0591001	0.00870383	0.534304	-0.199276	0.0376121	1.1695e-07
11q12.3 (FADS)	rs1535	SM 16:1	11	61354548	G	0.337393	-0.000215002	-0.000199355	0.280817	0.372825	0.269727	-0.000421466	-0.000229856	0.0674601	0.157218	0.29453	-0.00053256	-0.000185279	0.00404847	0.439602	0.467988	-0.000263086	-0.000119988	0.0283879	0.458974	0.370166	-0.00036637	-0.000115452	0.00150694	0.477835	-0.00034295	6.77751e-05	4.19011e-07
11q12.3 (FADS)	rs174449	SM 16:1	11	61396955	G	0.408178	-0.465479	-0.16587	0.00501157	0.433829	0.277221	-0.341254	-0.212005	0.107475	0.229178	0.366246	-0.406045	-0.145602	0.00529154	0.358786	0.381098	-0.470985	-0.153431	0.00215873	0.321127	0.401382	-0.473713	-0.115127	3.87663e-05	0.552749	-0.444413	0.0668613	2.99541e-11
11q12.3 (FADS)	rs174449	SM 18:1	11	61396955	G	0.408178	-0.288117	-0.132754	0.029983	0.313581	0.277221	-0.394053	-0.175498	0.0247463	0.347807	0.366246	-0.169147	-0.112334	0.132133	0.326343	0.381098	-0.387237	-0.128658	0.00264379	0.246476	0.401382	-0.331909	-0.0968559	0.000612521	0.572936	-0.302031	0.0545979	3.16729e-08
11q12.3 (FADS)	rs174449	SM 16:1	11	61396955	G	0.408178	-0.000142469	-0.000172177	0.40798	0.372825	0.277221	-0.000537463	-0.000218506	0.0141671	0.157218	0.366246	-0.000584647	-0.000161269	0.000288645	0.439602	0.381098	-0.000135058	-0.000147883	0.361255	0.458974	0.401382	-0.000408408	-0.000109771	0.000198806	0.477835	-0.000354358	6.71394e-05	1.30646e-07
11q12.3 (FADS)	rs174449	SM 20:1	11	61396955	G	0.408178	-0.688538	-0.190496	0.000306294	0.182632	0.277221	-0.282484	-0.181405	0.119423	0.0329432	0.366246	-0.0859242	-0.0695537	0.216695	0.175989	0.381098	-0.312502	-0.0845053	0.000217286	0.249111	0.401382	-0.152017	-0.0562762	0.0069075	0.534304	-0.190272	0.0372564	3.2712e-07
11q12.3 (FADS)	rs174537	SM 16:1	11	61309256	A	0.330621	-0.424175	-0.20146	0.035247	0.433829	0.254663	-0.658809	-0.228699	0.00396814	0.229178	0.294818	-0.489765	-0.166778	0.00331809	0.358786	0.467988	-0.451827	-0.123889	0.000267999	0.321127	0.365562	-0.435032	-0.121972	0.000361547	0.552749	-0.468382	0.0686672	9.03789e-12
11q12.3 (FADS)	rs174537	SM 18:1	11	61309256	A	0.330621	-0.435285	-0.161294	0.00696082	0.313581	0.254663	-0.711176	-0.188316	0.000159047	0.347807	0.294818	-0.271813	-0.128634	0.0345953	0.326343	0.467988	-0.319442	-0.103588	0.00206825	0.246476	0.365562	-0.347976	-0.102566	0.00069413	0.572936	-0.368069	0.0563148	6.32216e-11
11q12.3 (FADS)	rs174537	SM 20:1	11	61309256	A	0.330621	-0.835138	-0.231566	0.000315823	0.182632	0.254663	-0.746693	-0.199296	0.000179209	0.0329432	0.294818	-0.154948	-0.0795565	0.0514572	0.175989	0.467988	-0.178768	-0.0680461	0.00860993	0.249111	0.365562	-0.139317	-0.0596478	0.0195089	0.534304	-0.195491	0.0378272	2.36608e-07
11q12.3 (FADS)	rs174537	SM 16:1	11	61309256	A	0.330621	-0.000245284	-0.000209155	0.240902	0.372825	0.254663	-0.000438039	-0.000236814	0.0650875	0.157218	0.294818	-0.000532072	-0.000184865	0.00400007	0.439602	0.467988	-0.000263086	-0.000119988	0.0283879	0.458974	0.365562	-0.000382133	-0.000116498	0.00103745	0.477835	-0.000353916	6.85041e-05	2.38713e-07
11q12.3 (FADS)	rs174546	SM 16:1	11	61326406	A	0.350287	-0.347611	-0.186726	0.062658	0.433829	0.253582	-0.642057	-0.229594	0.00516603	0.229178	0.29972	-0.472967	-0.164351	0.00400484	0.358786	0.467939	-0.451924	-0.124096	0.000273557	0.321127	0.366483	-0.441892	-0.12181	0.000285946	0.552749	-0.455233	0.0678837	1.99924e-11
11q12.3 (FADS)	rs174546	SM 18:1	11	61326406	A	0.350287	-0.372262	-0.149438	0.0127357	0.313581	0.253582	-0.703988	-0.189078	0.000196657	0.347807	0.29972	-0.258571	-0.126756	0.0413593	0.326343	0.467939	-0.319553	-0.10376	0.00209634	0.246476	0.366483	-0.344166	-0.102418	0.000780517	0.572936	-0.355643	0.0556235	1.61857e-10
11q12.3 (FADS)	rs174546	SM 20:1	11	61326406	A	0.350287	-0.725011	-0.214401	0.0007319	0.182632	0.253582	-0.753476	-0.199985	0.000164776	0.0329432	0.29972	-0.140507	-0.0783767	0.0730195	0.175989	0.467939	-0.178695	-0.0681588	0.0087482	0.249111	0.366483	-0.151674	-0.0595755	0.0108991	0.534304	-0.196283	0.0376207	1.8144e-07
11q12.3 (FADS)	rs174546	SM 16:1	11	61326406	A	0.350287	-0.000258781	-0.000193824	0.181832	0.372825	0.253582	-0.000419452	-0.000237713	0.0784576	0.157218	0.29972	-0.000545399	-0.0001822	0.00275883	0.439602	0.467939	-0.000263212	-0.00012019	0.028579	0.458974	0.366483	-0.000368029	-0.000116396	0.00156767	0.477835	-0.000350045	6.78104e-05	2.44166e-07
11q12.3 (FADS)	rs174556	SM 16:1	11	61337211	A	0.269341	-0.240882	-0.225921	0.286323	0.433829	0.224212	-0.688983	-0.245769	0.00505713	0.229178	0.27521	-0.606405	-0.173844	0.000486272	0.358786	0.45503	-0.476624	-0.127763	0.000193113	0.321127	0.329493	-0.526363	-0.133606	8.15989e-05	0.552749	-0.508672	0.0732215	3.73042e-12
11q12.3 (FADS)	rs174556	SM 18:1	11	61337211	A	0.269341	-0.365815	-0.180897	0.0431529	0.313581	0.224212	-0.679542	-0.202801	0.000805834	0.347807	0.27521	-0.349105	-0.134085	0.0092249	0.326343	0.45503	-0.33915	-0.106772	0.00150991	0.246476	0.329493	-0.418732	-0.112374	0.000195046	0.572936	-0.396637	0.0600407	3.94473e-11
11q12.3 (FADS)	rs174556	SM 16:1	11	61337211	A	0.269341	-0.000244487	-0.000234567	0.297276	0.372825	0.224212	-0.000558165	-0.000254067	0.0284583	0.157218	0.27521	-0.000555199	-0.000192691	0.00396037	0.439602	0.45503	-0.000338871	-0.000123847	0.00623196	0.458974	0.329493	-0.000499935	-0.000127509	8.82607e-05	0.477835	-0.000431846	7.30681e-05	3.41706e-09
11q12.3 (FADS)	rs174556	SM 20:1	11	61337211	A	0.269341	-0.687947	-0.259715	0.00815603	0.182632	0.224212	-0.85791	-0.212869	5.57234e-05	0.0329432	0.27521	-0.182402	-0.0829228	0.0278312	0.175989	0.45503	-0.180381	-0.0701388	0.0101179	0.249111	0.329493	-0.17415	-0.0653248	0.00767805	0.534304	-0.214757	0.040163	8.93626e-08
14q23.2 (SGPP1)	rs12881815	SM 24:1Mol%	14	63674348	A	0.0515759	-0.0049902	-0.00174039	0.00414009	0.436982	0.0766476	-0.00285724	-0.0013801	0.0384225	0.185001	0.0553221	4.16597e-05	0.00154812	0.978532	0.448223	0.0327744	-0.00482301	-0.00198559	0.0153509	0.374466	0.0501842	-0.002057	-0.00129082	0.111242	0.442318	-0.00262818	0.000685798	0.000126954
14q23.2 (SGPP1)	rs12881815	SM 24:0Mol%	14	63674348	A	0.0515759	-0.00121719	-0.000942954	0.196762	0.539409	0.0766476	-0.000248273	-0.000727946	0.733743	0.257016	0.0553221	-4.79863e-06	-0.000687658	0.994433	0.38946	0.0327744	-0.00136992	-0.000856589	0.116679	0.487841	0.0501842	0.000270823	0.000573588	0.637588	0.533282	-0.000303441	0.000323951	0.348918
14q23.2 (SGPP1)	rs12881815	SM 23:0Mol%	14	63674348	A	0.0515759	-0.000913107	-0.000600604	0.128432	0.462764	0.0766476	0.000170324	0.000432036	0.694556	0.117521	0.0553221	-0.000159578	-0.000425854	0.707864	0.508404	0.0327744	-0.000652509	-0.000641179	0.312582	0.351378	0.0501842	3.65104e-05	0.000485016	0.940075	0.539635	-0.000193372	0.0002218	0.383299
14q23.2 (SGPP1)	rs12881815	SM dih 16:0Mol%	14	63674348	A	0.0515759	-0.000418915	-0.000386362	0.278252	0.089333	0.0766476	-0.000604557	-0.000263749	0.0224471	0.0144339	0.0553221	-0.000608108	-0.000274516	0.0267462	0.219849	0.0327744	-0.00025516	-0.000401161	0.525091	0.33765	0.0501842	-0.000165575	-0.000395324	0.675338	0.0941041	-0.00047302	0.000145932	0.00118957
14q23.2 (SGPP1)	rs12881815	SM dih 18:0Mol%	14	63674348	A	0.0515759	5.75764e-06	0.000248844	0.981541	1e-16	0.0766476	-0.000152011	-0.000191768	0.430241	0.172112	0.0553221	-8.12892e-05	-0.000192348	0.672575	0.102436	0.0327744	3.08486e-05	0.000271557	0.909774	0.134819	0.0501842	0.000122113	0.000184624	0.508345	0.0727573	-1.97485e-05	9.39606e-05	0.833529
14q23.2 (SGPP1)	rs12881815	SM 15:0Mol%	14	63674348	A	0.0515759	0.000947668	0.000322771	0.0033249	0.331178	0.0766476	0.000290906	0.000219411	0.184888	0.270617	0.0553221	0.000101158	0.000270162	0.70808	0.396106	0.0327744	0.0017152	0.000348085	8.61377e-07	0.276174	0.0501842	0.00034413	0.000294482	0.242567	0.423647	0.000542615	0.00012514	1.45064e-05
14q23.2 (SGPP1)	rs12881815	SM 22:1Mol%	14	63674348	A	0.0515759	0.00146708	0.00113069	0.194459	0.256757	0.0766476	0.00196534	0.000735511	0.0078031	0.352722	0.0553221	0.00115276	0.00070836	0.103661	0.248856	0.0327744	0.00182152	0.000932972	0.0508922	0.152819	0.0501842	0.000201615	0.000588735	0.732009	0.263735	0.00112643	0.000339862	0.000918438
14q23.2 (SGPP1)	rs12881815	SM 14:0Mol%	14	63674348	A	0.0515759	0.00252752	0.000559223	6.46514e-06	0.317054	0.0766476	0.00083463	0.000419905	0.0468488	0.406464	0.0553221	0.000335362	0.000448071	0.454294	0.45609	0.0327744	0.0033632	0.000655812	3.31526e-07	0.382795	0.0501842	0.00125202	0.000468911	0.00758396	0.363505	0.00135115	0.000219671	7.70962e-10
14q23.2 (SGPP1)	rs12881815	SM dih 16:0	14	63674348	A	0.0515759	0.00468638	0.229866	0.983734	0.227341	0.0766476	-0.327495	-0.172127	0.058426	0.132947	0.0553221	-0.306895	-0.177396	0.0836298	0.118929	0.0327744	-0.101763	-0.284779	0.720836	0.351057	0.0501842	0.018293	0.259173	0.94373	0.253081	-0.194314	0.0946294	0.0400315
14q23.2 (SGPP1)	rs12881815	SM 15:0	14	63674348	A	0.0515759	0.819001	0.20554	6.75837e-05	0.61844	0.0766476	0.141118	0.16839	0.402004	0.0899587	0.0553221	0.0269996	0.189079	0.886452	0.319778	0.0327744	1.02327	0.304414	0.000775351	0.306109	0.0501842	0.348894	0.236068	0.139425	0.488265	0.366824	0.0929902	7.98793e-05
14q23.2 (SGPP1)	rs12881815	SM 14:0	14	63674348	A	0.0515759	1.80379	0.34457	1.65074e-07	0.611687	0.0766476	0.483211	0.315792	0.125978	0.14189	0.0553221	0.100161	0.311745	0.747989	0.407596	0.0327744	1.90796	0.506899	0.00018635	0.43686	0.0501842	0.935645	0.379261	0.0136243	0.456857	0.884171	0.158943	2.65432e-08
14q23.2 (SGPP1)	rs12889954	SM dih 16:0	14	63457221	G	0.151146	-0.20061	-0.127333	0.115147	0.227341	0.13467	-0.312055	-0.125408	0.0133221	0.132947	0.157563	-0.34043	-0.102184	0.000863641	0.118929	0.0907012	-0.42687	-0.164555	0.00948404	0.351057	0.184162	-0.327071	-0.123495	0.00808587	0.253081	-0.315358	0.0555957	1.40856e-08
14q23.2 (SGPP1)	rs12889954	SM 24:1Mol%	14	63457221	G	0.151146	-0.00424031	-0.000963061	1.06788e-05	0.436982	0.13467	-0.00172338	-0.00100766	0.0872146	0.185001	0.157563	-0.00203489	-0.000882306	0.0210924	0.448223	0.0907012	-0.00316691	-0.0011465	0.00584165	0.374466	0.184162	-0.00225433	-0.000617329	0.000262605	0.442318	-0.00255596	0.000385403	3.31351e-11
14q23.2 (SGPP1)	rs12889954	SM 24:0Mol%	14	63457221	G	0.151146	-0.000942204	-0.000521596	0.070858	0.539409	0.13467	-0.000983769	-0.000532705	0.0655022	0.257016	0.157563	-0.000510622	-0.0003926	0.193455	0.38946	0.0907012	-0.000300518	-0.000492979	0.549835	0.487841	0.184162	-0.00164205	-0.000274749	2.47874e-09	0.533282	-0.0010703	0.000179462	2.46281e-09
14q23.2 (SGPP1)	rs12889954	SM 23:0Mol%	14	63457221	G	0.151146	-0.00079655	-0.000332314	0.0165308	0.462764	0.13467	-0.00033169	-0.000314543	0.293557	0.117521	0.157563	-9.47291e-05	-0.000242264	0.695786	0.508404	0.0907012	0.000316284	0.00037049	0.396937	0.351378	0.184162	-0.000852894	-0.000232348	0.000246561	0.539635	-0.00041403	0.00012699	0.00111285
14q23.2 (SGPP1)	rs12889954	SM dih 16:0Mol%	14	63457221	G	0.151146	-0.000710014	-0.000214198	0.00091726	0.089333	0.13467	-0.000553361	-0.0001908	0.00387382	0.0144339	0.157563	-0.000726076	-0.000157559	4.05985e-06	0.219849	0.0907012	-0.00077011	-0.000231902	0.000906494	0.33765	0.184162	-0.000647636	-0.000187566	0.000554707	0.0941041	-0.000678442	8.55714e-05	2.22027e-15
14q23.2 (SGPP1)	rs12889954	SM dih 18:0Mol%	14	63457221	G	0.151146	-8.46887e-05	-0.000138038	0.539534	1e-16	0.13467	-0.00016072	-0.000139949	0.253138	0.172112	0.157563	-8.96724e-05	-0.000110869	0.418621	0.102436	0.0907012	-0.000154704	-0.000157991	0.328661	0.134819	0.184162	-0.000214444	-8.75287e-05	0.0142861	0.0727573	-0.000152284	5.30385e-05	0.00408922
14q23.2 (SGPP1)	rs12889954	SM 15:0Mol%	14	63457221	G	0.151146	0.000432725	0.000178697	0.0154559	0.331178	0.13467	0.000641541	0.000160619	6.49187e-05	0.270617	0.157563	0.000395255	0.000154211	0.0103749	0.396106	0.0907012	0.000714885	0.000201619	0.000398667	0.276174	0.184162	0.000913572	0.000140788	8.64054e-11	0.423647	0.000634237	7.30922e-05	4.05537e-18
14q23.2 (SGPP1)	rs12889954	SM 14:0Mol%	14	63457221	G	0.151146	0.00149918	0.000309627	1.35093e-06	0.317054	0.13467	0.0015925	0.000308106	2.35747e-07	0.406464	0.157563	0.000797871	0.000255304	0.00178159	0.45609	0.0907012	0.00128424	0.000378577	0.000733874	0.382795	0.184162	0.00210241	0.000223933	6.08227e-21	0.363505	0.00151109	0.000125762	2.94716e-33
14q23.2 (SGPP1)	rs12889954	SM 22:1Mol%	14	63457221	G	0.151146	0.00218934	0.000626238	0.000472266	0.256757	0.13467	0.000742404	0.000539313	0.170502	0.352722	0.157563	0.000831993	0.000406179	0.0405265	0.248856	0.0907012	0.00112983	0.000542523	0.037292	0.152819	0.184162	0.000762418	0.000280595	0.00658465	0.263735	0.000948566	0.000188485	4.83917e-07
14q23.2 (SGPP1)	rs12889954	SM 15:0	14	63457221	G	0.151146	0.424523	0.113672	0.000188001	0.61844	0.13467	0.323352	0.12242	0.00825836	0.0899587	0.157563	0.207163	0.108178	0.0554896	0.319778	0.0907012	0.354896	0.176152	0.0439345	0.306109	0.184162	0.58296	0.112989	2.47711e-07	0.488265	0.379956	0.0542226	2.42888e-12
14q23.2 (SGPP1)	rs12889954	SM 14:0	14	63457221	G	0.151146	1.10652	0.190564	6.37764e-09	0.611687	0.13467	0.830212	0.230172	0.000309854	0.14189	0.157563	0.403853	0.177886	0.0231899	0.407596	0.0907012	0.655752	0.292144	0.025852	0.43686	0.184162	1.28263	0.181426	1.55279e-12	0.456857	0.878796	0.0912445	5.90266e-22
14q23.2 (SGPP1)	rs1959033	SM dih 16:0	14	63405339	A	0.0587393	-0.301409	-0.218645	0.168041	0.227341	0.0551576	-0.404742	-0.203752	0.0481719	0.132947	0.0392157	-0.478002	-0.21303	0.0248438	0.118929	0.0442073	-0.406379	-0.248833	0.10244	0.351057	0.0921659	-0.636249	-0.180572	0.000425865	0.253081	-0.462526	0.093716	7.99887e-07
14q23.2 (SGPP1)	rs1959033	SM 24:1Mol%	14	63405339	A	0.0587393	-0.0040545	-0.00165526	0.014307	0.436982	0.0551576	-0.00103755	-0.00163947	0.526825	0.185001	0.0392157	-0.00151227	-0.00186996	0.418677	0.448223	0.0442073	-0.00209483	-0.0017379	0.229018	0.374466	0.0921659	-0.0017831	-0.000906261	0.049252	0.442318	-0.00200762	0.000623581	0.00128412
14q23.2 (SGPP1)	rs1959033	SM 23:0Mol%	14	63405339	A	0.0587393	-0.00112837	-0.000571212	0.0482243	0.462764	0.0551576	0.000181144	0.000510807	0.723921	0.117521	0.0392157	-0.000389809	-0.000514767	0.448898	0.508404	0.0442073	-0.000139424	-0.000560258	0.804957	0.351378	0.0921659	-0.00122373	-0.000341777	0.000349327	0.539635	-0.000676042	0.000211205	0.00137006
14q23.2 (SGPP1)	rs1959033	SM 24:0Mol%	14	63405339	A	0.0587393	-0.0010412	-0.000896748	0.245606	0.539409	0.0551576	-0.000382883	-0.000868172	0.660049	0.257016	0.0392157	-0.000835109	-0.00082994	0.314376	0.38946	0.0442073	2.65807e-05	0.000755344	0.972462	0.487841	0.0921659	-0.00215301	-0.000404095	1.06211e-07	0.533282	-0.00135758	0.0002899	2.8281e-06
14q23.2 (SGPP1)	rs1959033	SM dih 16:0Mol%	14	63405339	A	0.0587393	-0.000804844	-0.000367425	0.0284882	0.089333	0.0551576	-0.000568082	-0.00030868	0.0668358	0.0144339	0.0392157	-0.000886995	-0.000330351	0.00725278	0.219849	0.0442073	-0.000969411	-0.000350173	0.00567402	0.33765	0.0921659	-0.00126145	-0.000273396	3.95019e-06	0.0941041	-0.000922516	0.000143444	1.26627e-10
14q23.2 (SGPP1)	rs1959033	SM dih 18:0Mol%	14	63405339	A	0.0587393	-0.000323689	-0.000236541	0.171178	1e-16	0.0551576	-0.000416127	-0.000227622	0.0688888	0.172112	0.0392157	-0.000336748	-0.000230907	0.144738	0.102436	0.0442073	-0.000432036	-0.000232287	0.0635379	0.134819	0.0921659	-0.000149291	-0.000127536	0.241769	0.0727573	-0.000274514	8.57677e-05	0.00137108
14q23.2 (SGPP1)	rs1959033	SM 15:0Mol%	14	63405339	A	0.0587393	0.000261533	0.000307009	0.394292	0.331178	0.0551576	0.000703896	0.000261843	0.00718311	0.270617	0.0392157	0.000225162	0.000326092	0.489889	0.396106	0.0442073	0.000345365	0.000302337	0.25396	0.276174	0.0921659	0.000922952	0.000206601	7.92059e-06	0.423647	0.000588107	0.000120415	1.03946e-06
14q23.2 (SGPP1)	rs1959033	SM 14:0Mol%	14	63405339	A	0.0587393	0.00124566	0.000531918	0.0194341	0.317054	0.0551576	0.00120202	0.000503561	0.0169848	0.406464	0.0392157	0.00100248	0.000541273	0.0640789	0.45609	0.0442073	0.000867526	0.000574341	0.132713	0.382795	0.0921659	0.00209255	0.000328198	1.819e-10	0.363505	0.00149188	0.000207584	6.62873e-13
14q23.2 (SGPP1)	rs1959033	SM 22:1Mol%	14	63405339	A	0.0587393	0.0027101	0.00107551	0.0117409	0.256757	0.0551576	-0.000268399	-0.000880612	0.761537	0.352722	0.0392157	0.00285813	0.000852918	0.000805193	0.248856	0.0442073	0.00143352	0.000799982	0.0731433	0.152819	0.0921659	0.000687624	0.000410374	0.0938158	0.263735	0.00111057	0.000301111	0.000225806
14q23.2 (SGPP1)	rs1959033	SM 15:0	14	63405339	A	0.0587393	0.287321	0.195457	0.141562	0.61844	0.0551576	0.257847	0.198633	0.19425	0.0899587	0.0392157	0.0714803	0.227953	0.753844	0.319778	0.0442073	0.336068	0.265068	0.204849	0.306109	0.0921659	0.588823	0.16603	0.000390406	0.488265	0.342818	0.0908059	0.000159824
14q23.2 (SGPP1)	rs1959033	SM 14:0	14	63405339	A	0.0587393	0.871231	0.327667	0.00783985	0.611687	0.0551576	0.445092	0.374059	0.234086	0.14189	0.0392157	0.368864	0.376345	0.327026	0.407596	0.0442073	0.754396	0.445548	0.0927682	0.43686	0.0921659	1.28108	0.266421	1.52084e-06	0.456857	0.838241	0.153128	4.39691e-08
14q23.2 (SGPP1)	rs4459477	SM dih 16:0	14	63415943	A	0.106887	-0.154851	-0.158487	0.328541	0.227341	0.124642	-0.311743	-0.128519	0.015834	0.132947	0.121318	-0.29786	-0.115961	0.0102103	0.118929	0.0550459	-0.481239	-0.215017	0.0252119	0.351057	0.105433	-0.225688	-0.169728	0.183617	0.253081	-0.283181	0.065786	1.67306e-05
14q23.2 (SGPP1)	rs4459477	SM 24:1Mol%	14	63415943	A	0.106887	-0.00466435	-0.00120125	0.000103206	0.436982	0.124642	-0.00116856	-0.00103275	0.257841	0.185001	0.121318	-0.00270357	-0.00100855	0.00734806	0.448223	0.0550459	-0.00392128	-0.00150006	0.00908898	0.374466	0.105433	-0.00330022	-0.000850348	0.000104979	0.442318	-0.00299312	0.000474522	2.83292e-10
14q23.2 (SGPP1)	rs4459477	SM 24:0Mol%	14	63415943	A	0.106887	-0.00105053	-0.000651197	0.106693	0.539409	0.124642	-0.000907575	-0.000546035	0.0973813	0.257016	0.121318	-0.000583725	-0.00044816	0.192812	0.38946	0.0550459	-0.00045367	-0.000649291	0.493072	0.487841	0.105433	-0.000860062	-0.000378922	0.0235399	0.533282	-0.000773616	0.000223452	0.000535942
14q23.2 (SGPP1)	rs4459477	SM dih 16:0Mol%	14	63415943	A	0.106887	-0.000566028	-0.000266156	0.0334468	0.089333	0.124642	-0.000535882	-0.000195459	0.00632664	0.0144339	0.121318	-0.000725012	-0.000179185	5.2063e-05	0.219849	0.0550459	-0.000472857	-0.000302792	0.118679	0.33765	0.105433	-0.000569745	-0.000257523	0.0269386	0.0941041	-0.000598899	0.000101314	3.39366e-09
14q23.2 (SGPP1)	rs4459477	SM 23:0Mol%	14	63415943	A	0.106887	-0.00057292	-0.000414601	0.167015	0.462764	0.124642	-0.000842859	-0.000322336	0.0092002	0.117521	0.121318	-0.000244559	-0.000277335	0.377876	0.508404	0.0550459	0.000345124	0.000484114	0.479319	0.351378	0.105433	-0.000432084	-0.000320473	0.178157	0.539635	-0.000408962	0.000153488	0.00771139
14q23.2 (SGPP1)	rs4459477	SM dih 18:0Mol%	14	63415943	A	0.106887	6.66097e-05	0.000171291	0.697373	1e-16	0.124642	-6.80105e-05	-0.00014343	0.637043	0.172112	0.121318	9.93701e-07	0.000125773	0.993696	0.102436	0.0550459	0.000339214	0.000204121	0.0973603	0.134819	0.105433	-0.000317448	-0.000120179	0.00825494	0.0727573	-6.19325e-05	6.46648e-05	0.338191
14q23.2 (SGPP1)	rs4459477	SM 15:0Mol%	14	63415943	A	0.106887	0.000614054	0.000222663	0.00582061	0.331178	0.124642	0.000519253	0.000164642	0.00161148	0.270617	0.121318	0.00058469	0.000176062	0.000897147	0.396106	0.0550459	0.00117569	0.000262371	7.6408e-06	0.276174	0.105433	0.000917147	0.000193883	2.24059e-06	0.423647	0.000704335	8.75544e-05	8.6564e-16
14q23.2 (SGPP1)	rs4459477	SM 22:1Mol%	14	63415943	A	0.106887	0.00180111	0.00077971	0.0208895	0.256757	0.124642	0.00137963	0.000552924	0.01298	0.352722	0.121318	0.000722121	0.000462217	0.118217	0.248856	0.0550459	0.000647695	0.00070154	0.355878	0.152819	0.105433	0.00101512	0.000385685	0.00848832	0.263735	0.00103513	0.000233438	9.23811e-06
14q23.2 (SGPP1)	rs4459477	SM 14:0Mol%	14	63415943	A	0.106887	0.00186202	0.000385752	1.45555e-06	0.317054	0.124642	0.00126365	0.000315928	6.33982e-05	0.406464	0.121318	0.00118818	0.00029189	4.70871e-05	0.45609	0.0550459	0.00192579	0.000495556	0.000109663	0.382795	0.105433	0.00248156	0.000308152	8.07689e-16	0.363505	0.00169674	0.000152358	8.32796e-29
14q23.2 (SGPP1)	rs4459477	SM 15:0	14	63415943	A	0.106887	0.51139	0.142011	0.000316935	0.61844	0.124642	0.250954	0.125446	0.0454469	0.0899587	0.121318	0.326555	0.123293	0.00808225	0.319778	0.0550459	0.300625	0.229602	0.190422	0.306109	0.105433	0.67238	0.155734	1.5781e-05	0.488265	0.402368	0.0646688	4.90913e-10
14q23.2 (SGPP1)	rs4459477	SM 14:0	14	63415943	A	0.106887	1.25942	0.238059	1.22076e-07	0.611687	0.124642	0.630902	0.235885	0.00748149	0.14189	0.121318	0.655125	0.203145	0.0012601	0.407596	0.0550459	0.471782	0.38361	0.222095	0.43686	0.105433	1.64771	0.249956	4.33977e-11	0.456857	0.956014	0.109996	3.5817e-18
14q23.2 (SGPP1)	rs4902242	SM dih 16:0	14	63299842	G	0.146552	-0.390088	-0.131054	0.00291506	0.227341	0.0997089	-0.445563	-0.149396	0.00301199	0.132947	0.0992806	-0.472012	-0.139684	0.000727129	0.118929	0.0648734	-0.409076	-0.211478	0.0530686	0.351057	0.143327	-0.484495	-0.144625	0.000808106	0.253081	-0.44187	0.0667485	3.59391e-11
14q23.2 (SGPP1)	rs4902242	SM 24:1Mol%	14	63299842	G	0.146552	-0.00522436	-0.000989548	1.29508e-07	0.436982	0.0997089	-0.00129464	-0.0012021	0.281489	0.185001	0.0992806	-0.0056979	-0.00122058	3.0388e-06	0.448223	0.0648734	-0.00435158	-0.00147869	0.00331628	0.374466	0.143327	-0.00276976	-0.000727158	0.000140762	0.442318	-0.00365181	0.000459653	1.94637e-15
14q23.2 (SGPP1)	rs4902242	SM 24:0Mol%	14	63299842	G	0.146552	-0.00157241	-0.000535525	0.00332249	0.539409	0.0997089	-0.00116372	-0.000636694	0.0683213	0.257016	0.0992806	-0.00133329	-0.000542015	0.0139122	0.38946	0.0648734	-0.00148978	-0.000646697	0.0238293	0.487841	0.143327	-0.00178752	-0.000324519	3.89425e-08	0.533282	-0.00157349	0.00021696	4.09307e-13
14q23.2 (SGPP1)	rs4902242	SM dih 16:0Mol%	14	63299842	G	0.146552	-0.00100257	-0.000220732	5.5713e-06	0.089333	0.0997089	-0.000803992	-0.000226532	0.000408548	0.0144339	0.0992806	-0.000914575	-0.000216215	2.3376e-05	0.219849	0.0648734	-0.000840691	-0.000297419	0.00473918	0.33765	0.143327	-0.00106954	-0.000218585	9.93053e-07	0.0941041	-0.000936567	0.000103342	1.27175e-19
14q23.2 (SGPP1)	rs4902242	SM 23:0Mol%	14	63299842	G	0.146552	-0.000870777	-0.000341387	0.0107506	0.462764	0.0997089	-0.000413541	-0.00037455	0.271443	0.117521	0.0992806	-0.000438704	-0.000335853	0.191471	0.508404	0.0648734	-0.000445289	-0.000476161	0.353433	0.351378	0.143327	-0.00102227	-0.00027449	0.00019985	0.539635	-0.000706168	0.000153834	4.42251e-06
14q23.2 (SGPP1)	rs4902242	SM dih 18:0Mol%	14	63299842	G	0.146552	-1.25872e-05	-0.000142376	0.929552	1e-16	0.0997089	-0.000158817	-0.000166896	0.343684	0.172112	0.0992806	-0.000136064	-0.000151456	0.368986	0.102436	0.0648734	-0.000162901	-0.000195922	0.406855	0.134819	0.143327	-0.000147045	-0.000101937	0.149162	0.0727573	-0.000122052	6.31052e-05	0.0531001
14q23.2 (SGPP1)	rs4902242	SM 15:0Mol%	14	63299842	G	0.146552	0.000984568	0.000183762	8.42676e-08	0.331178	0.0997089	0.00066342	0.00019204	0.000551139	0.270617	0.0992806	0.00114347	0.00021295	7.88732e-08	0.396106	0.0648734	0.00159609	0.000256107	4.85361e-10	0.276174	0.143327	0.0010354	0.000165741	4.18162e-10	0.423647	0.00103034	8.75612e-05	5.76864e-32
14q23.2 (SGPP1)	rs4902242	SM 22:1Mol%	14	63299842	G	0.146552	0.00171985	0.000644378	0.00760741	0.256757	0.0997089	0.00107174	0.000646161	0.0986535	0.352722	0.0992806	0.00197958	0.000557983	0.000388553	0.248856	0.0648734	0.0014338	0.000674983	0.0336535	0.152819	0.143327	0.000871908	0.000328714	0.00799024	0.263735	0.00124754	0.000226659	3.71166e-08
14q23.2 (SGPP1)	rs4902242	SM 14:0Mol%	14	63299842	G	0.146552	0.00234264	0.000318439	2.1079e-13	0.317054	0.0997089	0.00182419	0.000369646	8.0166e-07	0.406464	0.0992806	0.00226389	0.000353284	1.4883e-10	0.45609	0.0648734	0.00296159	0.000488881	1.64075e-09	0.382795	0.143327	0.00244133	0.00026314	1.73235e-20	0.363505	0.00233327	0.000151068	8.12604e-54
14q23.2 (SGPP1)	rs4902242	SM 15:0	14	63299842	G	0.146552	0.640855	0.116637	3.91978e-08	0.61844	0.0997089	0.340849	0.145663	0.0192847	0.0899587	0.0992806	0.522002	0.148985	0.000458787	0.319778	0.0648734	0.918864	0.224817	4.36674e-05	0.306109	0.143327	0.71135	0.133276	9.42866e-08	0.488265	0.599391	0.0643127	1.16388e-20
14q23.2 (SGPP1)	rs4902242	SM 14:0	14	63299842	G	0.146552	1.43841	0.195545	1.89673e-13	0.611687	0.0997089	0.971342	0.274267	0.000397713	0.14189	0.0992806	0.981876	0.24574	6.45349e-05	0.407596	0.0648734	1.64154	0.380338	1.82855e-05	0.43686	0.143327	1.57368	0.213798	1.83103e-13	0.456857	1.32749	0.108596	2.31097e-34
14q23.2 (SGPP1)	rs7157785	SM dih 16:0	14	63305309	A	0.173042	-0.274563	-0.138868	0.0480251	0.227341	0.157019	-0.35514	-0.115567	0.00223848	0.132947	0.146763	-0.36574	-0.108603	0.000758083	0.118929	0.0867508	-0.367255	-0.175258	0.0361262	0.351057	0.189736	-0.518703	-0.118491	1.19999e-05	0.253081	-0.382938	0.0563173	1.04874e-11
14q23.2 (SGPP1)	rs7157785	SM 24:1Mol%	14	63305309	A	0.173042	-0.00468023	-0.00105047	8.37574e-06	0.436982	0.157019	-0.00146169	-0.00092873	0.115521	0.185001	0.146763	-0.00421685	-0.000945862	8.26497e-06	0.448223	0.0867508	-0.00466837	-0.00122459	0.000142179	0.374466	0.189736	-0.00232481	-0.000596177	9.7278e-05	0.442318	-0.00304685	0.000387385	3.68609e-15
14q23.2 (SGPP1)	rs7157785	SM 24:0Mol%	14	63305309	A	0.173042	-0.00120291	-0.000568818	0.0344502	0.539409	0.157019	-0.00123255	-0.000491086	0.0123092	0.257016	0.146763	-0.00098273	-0.000420278	0.0193901	0.38946	0.0867508	-0.000756541	-0.000533678	0.164333	0.487841	0.189736	-0.00149094	-0.000266139	2.28041e-08	0.533282	-0.00124797	0.000180988	5.37463e-12
14q23.2 (SGPP1)	rs7157785	SM dih 16:0Mol%	14	63305309	A	0.173042	-0.000725018	-0.000233445	0.00189807	0.089333	0.157019	-0.000672198	-0.000175737	0.00013938	0.0144339	0.146763	-0.00084993	-0.00016794	4.17285e-07	0.219849	0.0867508	-0.000946107	-0.000246577	0.000126211	0.33765	0.189736	-0.00110668	-0.00017897	6.26535e-10	0.0941041	-0.000861515	8.64342e-05	2.11915e-23
14q23.2 (SGPP1)	rs7157785	SM 23:0Mol%	14	63305309	A	0.173042	-0.000706271	-0.000362464	0.0513516	0.462764	0.157019	-0.000921036	-0.000289847	0.0015502	0.117521	0.146763	-0.000462296	-0.000260098	0.0755034	0.508404	0.0867508	-0.000105622	-0.000394605	0.790547	0.351378	0.189736	-0.000956446	-0.000225115	2.20573e-05	0.539635	-0.000706755	0.000128616	3.9057e-08
14q23.2 (SGPP1)	rs7157785	SM dih 18:0Mol%	14	63305309	A	0.173042	-0.000151836	-0.000150317	0.312446	1e-16	0.157019	-6.67298e-05	-0.000128982	0.606685	0.172112	0.146763	-5.17022e-05	-0.000117774	0.660666	0.102436	0.0867508	-0.000292223	-0.00016335	0.0743279	0.134819	0.189736	-0.000193397	-8.346e-05	0.0204907	0.0727573	-0.00014874	5.28886e-05	0.00491847
14q23.2 (SGPP1)	rs7157785	SM 15:0Mol%	14	63305309	A	0.173042	0.000910737	0.000194922	2.97942e-06	0.331178	0.157019	0.000646491	0.000148077	1.26591e-05	0.270617	0.146763	0.000890488	0.00016511	6.91697e-08	0.396106	0.0867508	0.00130607	0.000212704	8.67436e-10	0.276174	0.189736	0.00090843	0.000135878	2.29956e-11	0.423647	0.000888121	7.35466e-05	1.42069e-33
14q23.2 (SGPP1)	rs7157785	SM 22:1Mol%	14	63305309	A	0.173042	0.00214606	0.000683024	0.00167799	0.256757	0.157019	0.00134148	0.000497349	0.00724091	0.352722	0.146763	0.00193701	0.000433277	7.79961e-06	0.248856	0.0867508	0.00146883	0.000562501	0.00902133	0.152819	0.189736	0.00108874	0.000269325	5.28912e-05	0.263735	0.00140526	0.000187449	6.54275e-14
14q23.2 (SGPP1)	rs7157785	SM 14:0Mol%	14	63305309	A	0.173042	0.0022161	0.000337736	5.81633e-11	0.317054	0.157019	0.00154731	0.000284195	5.19427e-08	0.406464	0.146763	0.00216177	0.000273747	2.90229e-15	0.45609	0.0867508	0.00268124	0.000404768	4.29524e-11	0.382795	0.189736	0.00238051	0.000215683	2.53188e-28	0.363505	0.00217371	0.000126905	9.08273e-66
14q23.2 (SGPP1)	rs7157785	SM 15:0	14	63305309	A	0.173042	0.544159	0.123928	1.12863e-05	0.61844	0.157019	0.349042	0.112799	0.00197227	0.0899587	0.146763	0.473349	0.115605	4.22982e-05	0.319778	0.0867508	0.840655	0.186557	6.60113e-06	0.306109	0.189736	0.638629	0.109286	5.10626e-09	0.488265	0.531456	0.0549655	4.08711e-22
14q23.2 (SGPP1)	rs7157785	SM 14:0	14	63305309	A	0.173042	1.28352	0.207763	6.49904e-10	0.611687	0.157019	0.82921	0.212116	9.25897e-05	0.14189	0.146763	1.09789	0.190511	8.26933e-09	0.407596	0.0867508	1.64742	0.314379	1.96695e-07	0.43686	0.189736	1.54424	0.175295	1.25853e-18	0.456857	1.25718	0.0930058	1.23787e-41
19p13.2 (LASS4)	rs11666866	SM 18:1Mol%	19	8191607	A	0.389685	0.000693779	0.000173232	6.30737e-05	0.348266	0.357759	0.000491803	0.000174385	0.0047993	0.400482	0.376445	0.000588248	0.00014506	5.00916e-05	0.410557	0.281005	0.00035607	0.000191679	0.0649284	0.512111	0.417363	0.000626717	0.000104543	2.1268e-09	0.48324	0.000577689	6.55903e-05	1.27929e-18
19p13.2 (LASS4)	rs11666866	SM 20:0Mol%	19	8191607	A	0.389685	0.00130612	0.000428871	0.00232309	0.169708	0.357759	0.000581315	0.000390788	0.138854	0.103668	0.376445	0.00119912	0.000320839	0.000187692	0.108299	0.281005	0.000375536	0.000402723	0.351082	0.227385	0.417363	0.000298105	0.000245296	0.224479	0.401701	0.000670486	0.000149932	7.75125e-06
19p13.2 (LASS4)	rs11666866	SM 20:1	19	8191607	A	0.389685	0.588502	0.198271	0.00303215	0.182632	0.357759	0.445345	0.150059	0.00299947	0.0329432	0.376445	0.12276	0.0681976	0.0718498	0.175989	0.281005	0.320514	0.111403	0.00401383	0.249111	0.417363	0.365711	0.0560865	7.00844e-11	0.534304	0.297405	0.0382547	7.5836e-15
19p13.2 (LASS4)	rs11666866	SM 18:1	19	8191607	A	0.389685	0.382366	0.138447	0.00574809	0.313581	0.357759	0.255555	0.144439	0.0768439	0.347807	0.376445	0.224743	0.110715	0.0423641	0.326343	0.281005	0.258385	0.169632	0.12814	0.246476	0.417363	0.524829	0.0966236	5.62345e-08	0.572936	0.357682	0.0555944	1.24472e-10
19p13.2 (LASS4)	rs11666866	SM 18:0Mol%	19	8191607	A	0.389685	0.000593809	0.000264738	0.0254997	0.399013	0.357759	0.000817207	0.000249332	0.00108636	0.320971	0.376445	0.00123307	0.000234627	1.58832e-07	0.488913	0.281005	0.000743313	0.0002778	0.0075774	0.398573	0.417363	0.00105349	0.000162723	9.91935e-11	0.460174	0.000941474	0.000100381	6.65714e-21
19p13.2 (LASS4)	rs11666866	SM 18:0	19	8191607	A	0.389685	0.338885	0.215547	0.115902	0.369556	0.357759	0.383608	0.239011	0.108498	0.269982	0.376445	0.503579	0.198183	0.0110544	0.285496	0.281005	0.530306	0.300563	0.0783363	0.191096	0.417363	0.908232	0.181793	6.04075e-07	0.654413	0.56874	0.0972124	4.90141e-09
19p13.2 (LASS4)	rs11666866	Cer20:0Mol%	19	8191607	A	0.389685	-9.58132e-05	-0.000304706	0.772304	1	0.357759	6.6222e-05	0.000159487	0.678231	0.121501	0.376445	0.00020706	0.000164851	0.2091	0.20215	0.281005	0.000451699	0.000158889	0.00462607	0.383595	0.417363	0.000534312	9.05719e-05	4.07364e-09	0.481929	0.00037125	6.34495e-05	4.88292e-09
19p13.2 (LASS4)	rs1466448	SM 18:1Mol%	19	8195519	C	0.201578	-0.00156961	-0.000275985	1.33311e-08	0.348266	0.271614	-0.000765952	-0.000222466	0.000575283	0.400482	0.179831	-0.000723274	-0.000237254	0.00229974	0.410557	0.36034	-0.00052849	-0.000157713	0.000869932	0.512111	0.215349	-0.00105418	-0.000164634	1.59817e-10	0.48324	-0.000850823	8.832e-05	5.77826e-22
19p13.2 (LASS4)	rs1466448	SM 18:0Mol%	19	8195519	C	0.201578	-0.0021291	-0.00042149	4.89167e-07	0.399013	0.271614	-0.000944546	-0.000318944	0.00315673	0.320971	0.179831	-0.00157688	-0.000383424	4.09401e-05	0.488913	0.36034	-0.000997948	-0.000228952	1.36124e-05	0.398573	0.215349	-0.00175194	-0.000256007	8.08187e-12	0.460174	-0.00137402	0.000132925	4.79951e-25
19p13.2 (LASS4)	rs1466448	SM 18:1	19	8195519	C	0.201578	-1.04305	-0.220665	2.27999e-06	0.313581	0.271614	-0.325583	-0.184579	0.0777446	0.347807	0.179831	-0.39723	-0.181231	0.0283904	0.326343	0.36034	-0.316476	-0.140164	0.024113	0.246476	0.215349	-0.925398	-0.152752	1.38934e-09	0.572936	-0.567746	0.0757894	6.83003e-14
19p13.2 (LASS4)	rs1466448	SM 18:0	19	8195519	C	0.201578	-1.56055	-0.343305	5.47626e-06	0.369556	0.271614	-0.311005	-0.306429	0.310138	0.269982	0.179831	-0.878258	-0.324528	0.00680448	0.285496	0.36034	-0.548665	-0.248669	0.0277032	0.191096	0.215349	-1.6185	-0.288445	2.09096e-08	0.654413	-0.936599	0.132662	1.66475e-12
19p13.2 (LASS4)	rs1466448	SM 20:1	19	8195519	C	0.201578	-1.24078	-0.316498	9.02446e-05	0.182632	0.271614	-0.26062	-0.196913	0.185659	0.0329432	0.179831	-0.262876	-0.11177	0.0186756	0.175989	0.36034	-0.273513	-0.0920455	0.00296347	0.249111	0.215349	-0.551725	-0.0885183	4.57889e-10	0.534304	-0.395178	0.0525969	5.76429e-14
19p13.2 (LASS4)	rs1466448	SM 20:0Mol%	19	8195519	C	0.201578	-0.00208604	-0.000684698	0.00231399	0.169708	0.271614	-0.000216393	-0.000507368	0.671304	0.103668	0.179831	-0.00260397	-0.000526052	7.54367e-07	0.108299	0.36034	-0.000694184	-0.000332898	0.0370447	0.227385	0.215349	-9.83064e-05	-0.000384968	0.798537	0.401701	-0.000851386	0.000198409	1.77821e-05
19p13.2 (LASS4)	rs1466448	Cer20:0Mol%	19	8195519	C	0.201578	-0.000339601	-0.000479716	0.514756	1	0.271614	-0.00024979	-0.000206658	0.227156	0.121501	0.179831	-0.00093176	-0.000270126	0.000561928	0.20215	0.36034	-0.000335055	-0.00013098	0.0108257	0.383595	0.215349	-0.000991381	-0.000142625	4.22005e-12	0.481929	-0.000593363	8.19467e-05	4.45918e-13
19p13.2 (LASS4)	rs28133	SM 18:0	19	8233502	A	0.0838235	1.99507	0.60823	0.00103758	0.369556	0.117986	0.759437	0.479446	0.113197	0.269982	0.0557123	1.41187	0.606821	0.0199831	0.285496	0.0719814	0.649712	0.664927	0.329595	0.191096	0.0715605	1.27881	0.540508	0.0181247	0.654413	1.1892	0.25438	2.94099e-06
19p13.2 (LASS4)	rs28133	SM 18:1	19	8233502	A	0.0838235	1.05997	0.390282	0.00660953	0.313581	0.117986	0.299936	0.289854	0.30077	0.347807	0.0557123	0.639409	0.338716	0.0590606	0.326343	0.0719814	0.111466	0.376607	0.767508	0.246476	0.0715605	0.739818	0.287147	0.0100003	0.572936	0.557789	0.146864	0.000145876
19p13.2 (LASS4)	rs28133	SM 20:1	19	8233502	A	0.0838235	1.14478	0.557439	0.0402597	0.182632	0.117986	0.538303	0.301516	0.074209	0.0329432	0.0557123	0.210065	0.209276	0.31549	0.175989	0.0719814	0.0433241	0.247365	0.860968	0.249111	0.0715605	0.412537	0.166651	0.0133066	0.534304	0.335165	0.105762	0.00152944
19p13.2 (LASS4)	rs28133	SM 20:0Mol%	19	8233502	A	0.0838235	0.00180568	0.00120542	0.134142	0.169708	0.117986	0.00083743	0.00078434	0.288089	0.103668	0.0557123	-0.000600583	-0.00098593	0.542684	0.108299	0.0719814	0.000662782	0.000893127	0.458032	0.227385	0.0715605	0.00141772	0.000728769	0.0518428	0.401701	0.000846796	0.000392868	0.031129
19p13.2 (LASS4)	rs28133	SM 18:0Mol%	19	8233502	A	0.0838235	0.000735946	0.000747406	0.326789	0.399013	0.117986	0.000967069	0.000500263	0.053984	0.320971	0.0557123	0.002958	0.000715245	3.70616e-05	0.488913	0.0719814	0.00220678	0.000619888	0.000381131	0.398573	0.0715605	0.00197051	0.000483423	4.65254e-05	0.460174	0.00171922	0.000261514	4.89521e-11
19p13.2 (LASS4)	rs28133	Cer20:0Mol%	19	8233502	A	0.0838235	-0.000874248	-0.0008654	0.352558	1	0.117986	0.000105694	0.000320043	0.741416	0.121501	0.0557123	0.000491616	0.000505607	0.330887	0.20215	0.0719814	0.000701206	0.000354452	0.0487568	0.383595	0.0715605	0.000929161	0.00026908	0.000576392	0.481929	0.000549249	0.000164888	0.000865205
19p13.2 (LASS4)	rs28133	SM 18:1Mol%	19	8233502	A	0.0838235	0.000130401	0.000488646	0.789775	0.348266	0.117986	0.000441955	0.000350103	0.20682	0.400482	0.0557123	0.00137415	0.000442994	0.00192244	0.410557	0.0719814	0.000830029	0.000428105	0.0540497	0.512111	0.0715605	0.00113824	0.000310587	0.000251726	0.48324	0.000826168	0.000173383	1.88859e-06
19p13.2 (LASS4)	rs2967625	SM 18:1Mol%	19	8204411	A	0.432665	0.000359868	0.000156826	0.0218792	0.348266	0.44341	0.000406736	0.000145729	0.00525393	0.400482	0.456583	0.000306471	0.000118984	0.0100026	0.410557	0.412348	0.000206867	0.000140587	0.14373	0.512111	0.479263	0.000451147	9.04609e-05	6.31353e-07	0.48324	0.00036545	5.495e-05	2.91926e-11
19p13.2 (LASS4)	rs2967625	SM 20:1	19	8204411	A	0.432665	0.410954	0.179683	0.0223573	0.182632	0.44341	0.29569	0.124924	0.0179352	0.0329432	0.456583	0.0702573	0.0557616	0.207684	0.175989	0.412348	0.126825	0.0812901	0.118724	0.249111	0.479263	0.274448	0.0485182	1.54405e-08	0.534304	0.19143	0.0317373	1.62252e-09
19p13.2 (LASS4)	rs2967625	SM 20:0Mol%	19	8204411	A	0.432665	0.000834161	0.000388701	0.0318711	0.169708	0.44341	0.00076943	0.000325477	0.0186664	0.103668	0.456583	0.00063354	0.000262081	0.0157017	0.108299	0.412348	0.000588291	0.000293675	0.0451552	0.227385	0.479263	9.45144e-05	0.000212375	0.656447	0.401701	0.000480317	0.000124627	0.000116188
19p13.2 (LASS4)	rs2967625	SM 18:1	19	8204411	A	0.432665	0.260174	0.125362	0.0379509	0.313581	0.44341	0.214198	0.120619	0.0757613	0.347807	0.456583	0.112525	0.0907129	0.214809	0.326343	0.412348	0.0827298	0.12377	0.504354	0.246476	0.479263	0.408689	0.0835712	1.01287e-06	0.572936	0.23547	0.0465067	4.12384e-07
19p13.2 (LASS4)	rs2967625	SM 18:0	19	8204411	A	0.432665	0.209154	0.195109	0.283726	0.369556	0.44341	0.295746	0.1994	0.138027	0.269982	0.456583	0.278512	0.16229	0.086137	0.285496	0.412348	0.330899	0.218913	0.131512	0.191096	0.479263	0.760123	0.1572	1.3687e-06	0.654413	0.405858	0.0814542	6.27182e-07
19p13.2 (LASS4)	rs2967625	SM 18:0Mol%	19	8204411	A	0.432665	0.000238256	0.000239595	0.322023	0.399013	0.44341	0.00057504	0.000208141	0.00588831	0.320971	0.456583	0.000666258	0.000192641	0.000561203	0.488913	0.412348	0.000676016	0.000203392	0.000909773	0.398573	0.479263	0.000835554	0.000140825	3.06922e-09	0.460174	0.000660705	8.39045e-05	3.42121e-15
19p13.2 (LASS4)	rs2967625	Cer20:0Mol%	19	8204411	A	0.432665	-7.2575e-05	-0.000274692	0.807905	1	0.44341	0.000104318	0.000132852	0.432703	0.121501	0.456583	9.46949e-05	0.00013484	0.482505	0.20215	0.412348	0.000340141	0.000116299	0.00357396	0.383595	0.479263	0.00039303	7.83725e-05	5.74842e-07	0.481929	0.000274553	5.2584e-05	1.77742e-07
19p13.2 (LASS4)	rs4804061	SM 20:0Mol%	19	8072377	G	0.165706	0.00152325	0.000757118	0.0442296	0.169708	0.19697	8.36416e-05	0.000594945	0.888754	0.103668	0.162447	0.000288968	0.000572818	0.614162	0.108299	0.0587786	0.000514081	0.000963768	0.593752	0.227385	0.157459	8.23777e-05	0.000452316	0.855554	0.401701	0.000348291	0.000271345	0.199291
19p13.2 (LASS4)	rs4804061	Cer20:0Mol%	19	8072377	G	0.165706	0.000985402	0.000530864	0.0876078	1	0.19697	0.000415321	0.000242481	0.0870094	0.121501	0.162447	0.000483623	0.000294117	0.10011	0.20215	0.0587786	-0.000456689	-0.000384582	0.236828	0.383595	0.157459	0.000229515	0.000166646	0.169745	0.481929	0.000284802	0.000115558	0.0137171
19p13.2 (LASS4)	rs4804061	SM 18:1Mol%	19	8072377	G	0.165706	0.000671735	0.000304653	0.027611	0.348266	0.19697	0.000177584	0.000263045	0.499607	0.400482	0.162447	0.000266151	0.000258422	0.303054	0.410557	0.0587786	0.000325811	0.000466843	0.488035	0.512111	0.157459	0.000652593	0.000192345	0.000701876	0.48324	0.000458426	0.000118	0.000102343
19p13.2 (LASS4)	rs4804061	SM 18:0Mol%	19	8072377	G	0.165706	0.000983339	0.00046514	0.0352616	0.399013	0.19697	0.000554473	0.000376394	0.141988	0.320971	0.162447	0.000678885	0.000417665	0.104959	0.488913	0.0587786	-0.000107615	-0.000672977	0.873206	0.398573	0.157459	0.0011034	0.000299563	0.000233226	0.460174	0.000793402	0.000180291	1.07916e-05
19p13.2 (LASS4)	rs7258249	SM 18:1Mol%	19	8177721	G	0.556671	-0.000785396	-0.00015135	2.16944e-07	0.348266	0.5	-0.000517672	-0.000130206	7.01401e-05	0.400482	0.494398	-0.000263475	-0.000111421	0.0180452	0.410557	0.60061	-0.00037927	-0.00014046	0.00729818	0.512111	0.479742	-0.00055655	-8.92524e-05	4.71267e-10	0.48324	-0.000487281	5.27478e-05	2.51293e-20
19p13.2 (LASS4)	rs7258249	SM 18:0Mol%	19	8177721	G	0.556671	-0.000987655	-0.000231128	2.08526e-05	0.399013	0.5	-0.000913965	-0.000185989	9.66028e-07	0.320971	0.494398	-0.00050635	-0.000179923	0.00499945	0.488913	0.60061	-0.000676827	-0.000203305	0.000892369	0.398573	0.479742	-0.00111563	-0.000138938	1.03706e-15	0.460174	-0.000871884	8.04476e-05	2.27604e-27
19p13.2 (LASS4)	rs7258249	SM 20:0Mol%	19	8177721	G	0.556671	-0.00148524	-0.000375666	7.69736e-05	0.169708	0.5	-0.00074491	-0.000292165	0.0111866	0.103668	0.494398	-0.000819997	-0.000248088	0.000956122	0.108299	0.60061	-0.000441634	-0.000294327	0.133488	0.227385	0.479742	-0.000400283	-0.000209516	0.0561855	0.401701	-0.000674483	0.000120062	1.93422e-08
19p13.2 (LASS4)	rs7258249	SM 18:1	19	8177721	G	0.556671	-0.461929	-0.121021	0.000135112	0.313581	0.5	-0.333576	-0.107772	0.00196675	0.347807	0.494398	0.00569789	0.0851878	0.946672	0.326343	0.60061	-0.152905	-0.123985	0.218006	0.246476	0.479742	-0.459109	-0.0824746	2.61652e-08	0.572936	-0.271531	0.0445329	1.07868e-09
19p13.2 (LASS4)	rs7258249	SM 18:0	19	8177721	G	0.556671	-0.595592	-0.188262	0.00155813	0.369556	0.5	-0.568877	-0.17824	0.00141468	0.269982	0.494398	-0.0305282	-0.152618	0.841457	0.285496	0.60061	-0.242641	-0.219647	0.270368	0.191096	0.479742	-0.910501	-0.155176	4.61758e-09	0.654413	-0.478303	0.0778781	8.16453e-10
19p13.2 (LASS4)	rs7258249	Cer20:0Mol%	19	8177721	G	0.556671	-0.000785427	-0.000263469	0.00608253	1	0.5	-0.000389249	-0.000119156	0.00109835	0.121501	0.494398	-0.000182789	-0.000127178	0.150641	0.20215	0.60061	-0.000184931	-0.000116264	0.113073	0.383595	0.479742	-0.000493893	-7.73253e-05	1.92034e-10	0.481929	-0.000377206	5.07744e-05	1.09379e-13
20p12.1 (SPTLC3)	rs680379	Cer Unsaturated	20	12917400	A	0.340974	0.038002	0.0187646	0.0452516	0.448378	0.27149	0.0719568	0.0155903	3.92167e-06	0.134613	0.428571	0.0391547	0.0134997	0.00372671	0.211334	0.407012	0.0362614	0.0210663	0.0851964	0.311293	0.337477	0.0566133	0.0108411	1.79948e-07	0.453168	0.0509508	0.00656485	8.41562e-15
20p12.1 (SPTLC3)	rs680379	Cer24:1	20	12917400	A	0.340974	0.038002	0.0187646	0.0452516	0.448378	0.27149	0.0719568	0.0155903	3.92167e-06	0.134613	0.428571	0.0391547	0.0134997	0.00372671	0.211334	0.407012	0.0362614	0.0210663	0.0851964	0.311293	0.337477	0.0549293	0.0107905	3.62907e-07	0.451454	0.0503491	0.00655357	1.55775e-14
20p12.1 (SPTLC3)	rs680379	SM 17:0Mol%	20	12917400	A	0.340974	0.00028093	7.87388e-05	0.000359896	0.279085	0.27149	0.000208224	6.88785e-05	0.00263466	0.20024	0.428571	0.000182802	4.68582e-05	9.6456e-05	0.338441	0.407012	3.21445e-05	5.72521e-05	0.576385	0.410843	0.337477	0.000280075	5.55667e-05	4.64723e-07	0.298361	0.000187421	2.62029e-05	8.51122e-13
20p12.1 (SPTLC3)	rs680379	SM 16:1Mol%	20	12917400	A	0.340974	-0.000633778	-0.000198986	0.00144731	0.372825	0.27149	-0.000497498	-0.000229016	0.0302817	0.157218	0.428571	-0.000223187	-0.000135772	0.10021	0.439602	0.407012	-0.000173502	-0.000141372	0.21987	0.458974	0.337477	-0.000555715	-0.000125577	9.6315e-06	0.477835	-0.000384497	6.86775e-05	2.1611e-08
20p12.1 (SPTLC3)	rs680379	Cer22:0	20	12917400	A	0.340974	0.0295913	0.0121472	0.0148486	0.233532	0.27149	0.0674571	0.0144111	2.85593e-06	0.127573	0.428571	0.0272111	0.00728894	0.000189056	0.296302	0.407012	0.0165147	0.0105883	0.118828	0.259365	0.337477	0.0371691	0.00903918	3.92251e-05	0.45228	0.0317947	0.00440341	5.18097e-13
20p12.1 (SPTLC3)	rs680379	SM 17:0	20	12917400	A	0.340974	0.137561	0.0514498	0.00750215	0.43739	0.27149	0.184441	0.053356	0.000549904	0.0318088	0.428571	0.0810774	0.0320592	0.0114467	0.313416	0.407012	0.0332945	0.0482106	0.490032	0.386914	0.337477	0.187329	0.0458726	4.43283e-05	0.473111	0.114666	0.0195835	4.76408e-09
20p12.1 (SPTLC3)	rs680379	Cer23:0	20	12917400	A	0.340974	0.0364223	0.0115629	0.00163995	0.406958	0.27149	0.0546225	0.0112835	1.29248e-06	0.108272	0.428571	0.0238982	0.00687581	0.000509922	0.297059	0.407012	0.0207655	0.0112118	0.0640105	0.327317	0.337477	0.0385071	0.0100514	0.000127606	0.487808	0.0322655	0.00428987	5.42255e-14
20p12.1 (SPTLC3)	rs680379	Cer Saturated	20	12917400	A	0.340974	0.172484	0.0675408	0.0109311	0.482611	0.27149	0.36462	0.0736712	7.44858e-07	0.10725	0.428571	0.147021	0.0417798	0.000433268	0.273169	0.407012	0.103954	0.0556609	0.0618146	0.283481	0.337477	0.193168	0.0512062	0.000161717	0.526528	0.176401	0.0243939	4.78241e-13
20p12.1 (SPTLC3)	rs680379	Cer24:0	20	12917400	A	0.340974	0.103319	0.03993	0.0102566	0.591361	0.27149	0.222121	0.04144	8.31902e-08	0.216125	0.428571	0.0925548	0.0228793	5.22461e-05	0.25479	0.407012	0.0650651	0.0308744	0.0350819	0.338651	0.337477	0.0997364	0.0266206	0.000179924	0.453878	0.103934	0.0133869	8.24009e-15
20p12.1 (SPTLC3)	rs680379	C16:0Mol%	20	12917400	A	0.340974	-0.00273588	-0.000799153	0.000618258	0.185485	0.27149	-0.00499484	-0.00103383	1.46541e-06	0.39517	0.428571	-0.00285564	-0.000858098	0.000875107	0.482035	0.407012	-0.00192588	-0.00101573	0.0590384	0.573449	0.337477	-0.0029818	-0.000833132	0.000356859	0.818934	-0.00303022	0.000399378	3.26525e-14

## Sheet: Sheet2
Region	SNP name	Lipid Species	chromosome	position	effallele	Effective allele frequency	Beta	SE beta	P-value	Heritabilit	Effective allele frequency	Beta	SE beta	P-value	Heritabilit	Effective allele frequency	Beta	SE beta	P-value	Heritabilit	Effective allele frequency	Beta	SE beta	P-value	Heritabilit	Effective allele frequency	Beta	SE beta	P-value	Heritabilit	Beta	SE Beta	P-value
11q12.3 (FADS)	rs1692120	SPM 16:1	11	61174048	G	0.63872	0.180322	0.161144	0.263478	0.321127	0.458567	0.0443814	0.117652	0.706005	0.358786	0.553802	-0.288898	-0.154687	0.0618129	0.433829	0.470994	-0.0144953	-0.0959917	0.879972	0.552749	0.409026	-0.365982	-0.154174	0.0176047	0.229178	-0.0623253	0.057435	0.277858
11q12.3 (FADS)	rs1692120	SPM 16:1	11	61174048	G	0.63872	0.00020142	0.000155646	0.195779	0.458974	0.458567	7.54474e-05	0.000130804	0.564076	0.439602	0.553802	-0.000162739	-0.000160451	0.310459	0.372825	0.470994	3.18971e-05	9.15264e-05	0.727464	0.477835	0.409026	-0.000133731	-0.000158964	0.401489	0.157218	1.65308e-05	5.79756e-05	0.775542
11q12.3 (FADS)	rs883724	SPM 16:1	11	61214433	A	0.243902	-0.0323373	-0.211441	0.878534	0.321127	0.172269	0.382745	0.234487	0.102624	0.358786	0.161175	-0.39092	-0.313974	0.213106	0.433829	0.121198	0.520802	0.250499	0.0376119	0.552749	0.153295	0.512306	0.315062	0.10394	0.229178	0.205097	0.114176	0.0724434
11q12.3 (FADS)	rs883724	SPM 16:1	11	61214433	A	0.243902	0.000278934	0.000203744	0.171126	0.458974	0.172269	0.000169756	0.00026028	0.514268	0.439602	0.161175	-0.000458283	-0.000325433	0.159065	0.372825	0.121198	0.000335578	0.000239222	0.160679	0.477835	0.153295	0.000164695	0.000325718	0.614084	0.157218	0.00016377	0.000115322	0.155576
11q12.3 (FADS)	rs569258	SPM 16:1	11	61277244	G	0.266006	-0.234116	-0.200901	0.244224	0.321127	0.382725	-0.180583	-0.134449	0.17923	0.358786	0.335244	0.255012	0.19337	0.187244	0.433829	0.360829	0.266321	0.125456	0.0337681	0.552749	0.488539	0.153674	0.134894	0.254611	0.229178	0.072763	0.0666175	0.274724
11q12.3 (FADS)	rs569258	SPM 16:1	11	61277244	G	0.266006	-0.000113433	-0.00019314	0.557126	0.458974	0.382725	-7.21534e-05	-0.000149226	0.628727	0.439602	0.335244	0.000356638	0.000200732	0.0756188	0.372825	0.360829	-7.13493e-05	-0.00011945	0.550298	0.477835	0.488539	2.6072e-05	0.000139713	0.852366	0.157218	-5.02546e-06	6.77522e-05	0.940872
11q12.3 (FADS)	rs198464	SPM 16:1	11	61278197	G	0.511737	0.101998	0.122231	0.404352	0.321127	0.450565	-0.0118362	-0.118054	0.920138	0.358786	0.518215	-0.113335	-0.17755	0.523262	0.433829	0.527701	-0.346321	-0.0987338	0.000452135	0.552749	0.356421	-0.33502	-0.176657	0.0579012	0.229178	-0.143849	0.0572569	0.0119929
11q12.3 (FADS)	rs198464	SPM 16:1	11	61278197	G	0.511737	-7.57237e-05	-0.000117664	0.519996	0.458974	0.450565	-5.18095e-05	-0.000130875	0.6922	0.439602	0.518215	-0.000221161	-0.000184292	0.230117	0.372825	0.527701	-6.1111e-05	-9.41547e-05	0.516307	0.477835	0.356421	-3.77311e-05	-0.000183467	0.837499	0.157218	-7.60837e-05	5.74896e-05	0.185691
11q12.3 (FADS)	rs198462	SPM 16:1	11	61280695	G	0.504573	0.0891754	0.117474	0.448113	0.321127	0.44958	-0.00322116	-0.117359	0.978103	0.358786	0.51361	-0.0684547	-0.138166	0.62028	0.433829	0.526243	-0.344186	-0.0980539	0.00044782	0.552749	0.352436	-0.350564	-0.177855	0.0487169	0.229178	-0.132819	0.0547936	0.0153509
11q12.3 (FADS)	rs198462	SPM 16:1	11	61280695	G	0.504573	-8.23141e-05	-0.000113072	0.466771	0.458974	0.44958	-7.49986e-05	-0.000130121	0.56436	0.439602	0.51361	-0.000122668	-0.00014341	0.39235	0.372825	0.526243	-5.84904e-05	-9.35109e-05	0.531648	0.477835	0.352436	-0.000103836	-0.000184584	0.574794	0.157218	-8.06067e-05	5.50807e-05	0.14335
11q12.3 (FADS)	rs198475	SPM 16:1	11	61282647	A	0.134909	0.203223	0.310322	0.512849	0.321127	0.221989	-0.339483	-0.195239	0.082068	0.358786	0.266476	-0.311989	-0.21714	0.150772	0.433829	0.327348	-0.519537	-0.132238	8.5368e-05	0.552749	0.146848	-0.151631	-0.330593	0.646476	0.229178	-0.358482	0.0897436	6.48259e-05
11q12.3 (FADS)	rs198475	SPM 16:1	11	61282647	A	0.134909	-1.34325e-06	-0.000297595	0.9964	0.458974	0.221989	-3.46802e-05	-0.00021627	0.872601	0.439602	0.266476	-0.000299246	-0.000225497	0.184492	0.372825	0.327348	-0.000309144	-0.000126109	0.0142301	0.477835	0.146848	0.000457418	0.000340857	0.180801	0.157218	-0.000178829	8.98665e-05	0.046597
11q12.3 (FADS)	rs579383	SPM 16:1	11	61293159	A	0.510156	-0.220206	-0.125366	0.0792183	0.321127	0.525751	0.087344	0.113118	0.440028	0.358786	0.522544	-0.205084	-0.162285	0.206326	0.433829	0.584888	-0.258007	-0.111355	0.0205054	0.552749	0.425595	0.000491154	0.152432	0.997429	0.229178	-0.117845	0.0574077	0.0400939
11q12.3 (FADS)	rs579383	SPM 16:1	11	61293159	A	0.510156	-1.39014e-05	-0.000120797	0.908411	0.458974	0.525751	-7.20198e-05	-0.000125381	0.565692	0.439602	0.522544	-0.000322236	-0.000168251	0.0554649	0.372825	0.584888	4.51972e-05	0.000105979	0.669762	0.477835	0.425595	6.56738e-05	0.000156952	0.676468	0.157218	-3.44229e-05	5.80164e-05	0.55296
11q12.3 (FADS)	rs509360	SPM 16:1	11	61305135	A	0.381098	0.148575	0.151154	0.325985	0.321127	0.369748	0.248264	0.137432	0.0708473	0.358786	0.401146	0.250045	0.169887	0.141068	0.433829	0.339483	0.273026	0.128219	0.0332232	0.552749	0.235673	0.343715	0.229416	0.134077	0.229178	0.243615	0.0688121	0.000399678
11q12.3 (FADS)	rs509360	SPM 16:1	11	61305135	A	0.381098	0.000191765	0.000146436	0.190491	0.458974	0.369748	0.000191825	0.000152464	0.20833	0.439602	0.401146	9.5974e-05	0.00017616	0.585883	0.372825	0.339483	0.000298671	0.000122409	0.0146893	0.477835	0.235673	2.98627e-05	0.000236466	0.899778	0.157218	0.000197358	6.95887e-05	0.00456725
11q12.3 (FADS)	rs174537	SPM 16:1	11	61309256	A	0.467988	-0.451827	-0.123889	0.000267999	0.321127	0.294818	-0.489765	-0.166778	0.00331809	0.358786	0.330621	-0.424175	-0.20146	0.035247	0.433829	0.365562	-0.435032	-0.121972	0.000361547	0.552749	0.254663	-0.658809	-0.228699	0.00396814	0.229178	-0.468382	0.0686672	9.03789e-12
11q12.3 (FADS)	rs174537	SPM 16:1	11	61309256	A	0.467988	-0.000263086	-0.000119988	0.0283879	0.458974	0.294818	-0.000532072	-0.000184865	0.00400007	0.439602	0.330621	-0.000245284	-0.000209155	0.240902	0.372825	0.365562	-0.000382133	-0.000116498	0.00103745	0.477835	0.254663	-0.000438039	-0.000236814	0.0650875	0.157218	-0.000353916	6.85041e-05	2.38713e-07
11q12.3 (FADS)	rs102275	SPM 16:1	11	61314379	G	0.46875	-0.451201	-0.123486	0.000260988	0.321127	0.29972	-0.472967	-0.164351	0.00400484	0.358786	0.358166	-0.34957	-0.183471	0.0567389	0.433829	0.373849	-0.442591	-0.119898	0.00022302	0.552749	0.272206	-0.561245	-0.219807	0.010669	0.229178	-0.448799	0.0670299	2.14942e-11
11q12.3 (FADS)	rs102275	SPM 16:1	11	61314379	G	0.46875	-0.000262145	-0.000119601	0.0284431	0.458974	0.29972	-0.000545399	-0.0001822	0.00275883	0.439602	0.358166	-0.000246283	-0.000190463	0.195986	0.372825	0.373849	-0.000371727	-0.000114547	0.0011737	0.477835	0.272206	-0.000434595	-0.00022747	0.0567358	0.157218	-0.000350788	6.69441e-05	1.60561e-07
11q12.3 (FADS)	rs412334	SPM 16:1	11	61316837	A	0.0769817	1.21488	0.436192	0.00538267	0.321127	0.196078	0.168978	0.221062	0.444632	0.358786	0.106887	0.0991518	0.407447	0.807735	0.433829	0.11418	-0.0191516	-0.26597	0.942597	0.552749	0.182927	0.0267004	0.278913	0.923735	0.229178	0.178991	0.130484	0.170141
11q12.3 (FADS)	rs412334	SPM 16:1	11	61316837	A	0.0769817	-9.8355e-05	-0.000421895	0.815722	0.458974	0.196078	0.000290973	0.000245439	0.235813	0.439602	0.106887	0.000307134	0.000422323	0.467073	0.372825	0.11418	7.63336e-05	0.000253461	0.763289	0.477835	0.182927	0.000544902	0.000287943	0.05913	0.157218	0.000248142	0.000134289	0.0646288
11q12.3 (FADS)	rs695867	SPM 16:1	11	61317864	G	0.0129573	0.418962	1.05738	0.692148	0.321127	0.0196353	1.1311	0.798823	0.156787	0.358786	0.0553957	-1.05482	-0.573063	0.0656703	0.433829	0.03407	0.274173	0.50546	0.587527	0.552749	0.0293696	-0.283819	-0.776382	0.714689	0.229178	-0.0417372	0.300426	0.889508
11q12.3 (FADS)	rs695867	SPM 16:1	11	61317864	G	0.0129573	0.00239829	0.00101733	0.018439	0.458974	0.0196353	-0.000245367	-0.000887086	0.782088	0.439602	0.0553957	-0.000142151	-0.000595441	0.811313	0.372825	0.03407	0.000626277	0.000481943	0.193777	0.477835	0.0293696	0.000639504	0.000800956	0.425891	0.157218	0.00048507	0.000302591	0.108923
11q12.3 (FADS)	rs174546	SPM 16:1	11	61326406	A	0.467939	-0.451924	-0.124096	0.000273557	0.321127	0.29972	-0.472967	-0.164351	0.00400484	0.358786	0.350287	-0.347611	-0.186726	0.062658	0.433829	0.366483	-0.441892	-0.12181	0.000285946	0.552749	0.253582	-0.642057	-0.229594	0.00516603	0.229178	-0.455233	0.0678837	1.99924e-11
11q12.3 (FADS)	rs174546	SPM 16:1	11	61326406	A	0.467939	-0.000263212	-0.00012019	0.028579	0.458974	0.29972	-0.000545399	-0.0001822	0.00275883	0.439602	0.350287	-0.000258781	-0.000193824	0.181832	0.372825	0.366483	-0.000368029	-0.000116396	0.00156767	0.477835	0.253582	-0.000419452	-0.000237713	0.0784576	0.157218	-0.000350045	6.78104e-05	2.44166e-07
11q12.3 (FADS)	rs174556	SPM 16:1	11	61337211	A	0.45503	-0.476624	-0.127763	0.000193113	0.321127	0.27521	-0.606405	-0.173844	0.000486272	0.358786	0.269341	-0.240882	-0.225921	0.286323	0.433829	0.329493	-0.526363	-0.133606	8.15989e-05	0.552749	0.224212	-0.688983	-0.245769	0.00505713	0.229178	-0.508672	0.0732215	3.73042e-12
11q12.3 (FADS)	rs174556	SPM 16:1	11	61337211	A	0.45503	-0.000338871	-0.000123847	0.00623196	0.458974	0.27521	-0.000555199	-0.000192691	0.00396037	0.439602	0.269341	-0.000244487	-0.000234567	0.297276	0.372825	0.329493	-0.000499935	-0.000127509	8.82607e-05	0.477835	0.224212	-0.000558165	-0.000254067	0.0284583	0.157218	-0.000431846	7.30681e-05	3.41706e-09
11q12.3 (FADS)	rs968567	SPM 16:1	11	61352140	A	0.051145	-0.0073608	-0.548955	0.989309	0.321127	0.14986	-0.281745	-0.2547	0.268647	0.358786	0.132225	-0.684762	-0.34903	0.0497739	0.433829	0.223888	-0.446131	-0.177253	0.0118388	0.552749	0.101003	-0.144188	-0.405829	0.722371	0.229178	-0.386533	0.124186	0.00185488
11q12.3 (FADS)	rs968567	SPM 16:1	11	61352140	A	0.051145	-0.000796208	-0.000533018	0.135362	0.458974	0.14986	-0.000219853	-0.000282125	0.435818	0.439602	0.132225	-0.000456456	-0.000362281	0.207687	0.372825	0.223888	-0.00047516	-0.000169174	0.00497416	0.477835	0.101003	-0.000489968	-0.000417502	0.241856	0.157218	-0.000441996	0.00012463	0.000390448
11q12.3 (FADS)	rs174570	SPM 16:1	11	61353788	A	0.347561	-0.53277	-0.164931	0.00124682	0.321127	0.102941	-0.455003	-0.31177	0.144451	0.358786	0.161891	-0.218984	-0.313903	0.485418	0.433829	0.111418	-0.362366	-0.269981	0.179534	0.552749	0.126074	-0.989245	-0.353629	0.00515145	0.229178	-0.498908	0.11257	9.33685e-06
11q12.3 (FADS)	rs174570	SPM 16:1	11	61353788	A	0.347561	-8.97081e-05	-0.000159106	0.572997	0.458974	0.102941	-0.00014294	-0.000345507	0.679087	0.439602	0.161891	-0.000133196	-0.000325885	0.682744	0.372825	0.111418	-0.000132133	-0.000257434	0.607763	0.477835	0.126074	-7.01226e-05	-0.000367127	0.848932	0.157218	-0.000106628	0.00011194	0.340823
11q12.3 (FADS)	rs1535	SPM 16:1	11	61354548	G	0.467988	-0.451827	-0.123889	0.000267999	0.321127	0.29453	-0.482802	-0.167151	0.00387193	0.358786	0.337393	-0.400374	-0.191967	0.0370119	0.433829	0.370166	-0.453297	-0.120843	0.000176048	0.552749	0.269727	-0.525449	-0.222102	0.0179911	0.229178	-0.457848	0.0679109	1.56333e-11
11q12.3 (FADS)	rs1535	SPM 16:1	11	61354548	G	0.467988	-0.000263086	-0.000119988	0.0283879	0.458974	0.29453	-0.00053256	-0.000185279	0.00404847	0.439602	0.337393	-0.000215002	-0.000199355	0.280817	0.372825	0.370166	-0.00036637	-0.000115452	0.00150694	0.477835	0.269727	-0.000421466	-0.000229856	0.0674601	0.157218	-0.00034295	6.77751e-05	4.19011e-07
11q12.3 (FADS)	rs2072114	SPM 16:1	11	61361791	G	0.40458	-0.555369	-0.145031	0.000129945	0.321127	0.108696	-0.675375	-0.302601	0.0256214	0.358786	0.167622	0.219214	0.315017	0.486503	0.433829	0.092081	-0.766766	-0.298025	0.0100872	0.552749	0.12106	-1.04195	-0.359784	0.00377895	0.229178	-0.551303	0.10689	2.50024e-07
11q12.3 (FADS)	rs2072114	SPM 16:1	11	61361791	G	0.40458	-0.000261172	-0.000140264	0.0626896	0.458974	0.108696	-0.00125678	-0.000335535	0.000179962	0.439602	0.167622	-0.000117582	-0.000326884	0.719067	0.372825	0.092081	-0.00035741	-0.00028468	0.209305	0.477835	0.12106	-0.000505148	-0.000371865	0.175512	0.157218	-0.000379079	0.000106215	0.000358374
11q12.3 (FADS)	rs2851682	SPM 16:1	11	61372588	G	0.333588	-0.582452	-0.171159	0.00067248	0.321127	0.0568022	-0.464461	-0.434722	0.285336	0.358786	0.119628	0.349944	0.368172	0.341864	0.433829	0.0631336	-0.785347	-0.365645	0.0317262	0.552749	0.0988539	-0.798374	-0.397008	0.0443281	0.229178	-0.506326	0.128429	8.06498e-05
11q12.3 (FADS)	rs2851682	SPM 16:1	11	61372588	G	0.333588	-0.000167555	-0.000164999	0.310032	0.458974	0.0568022	-0.000453657	-0.000481901	0.346505	0.439602	0.119628	-0.00030235	-0.000381948	0.428594	0.372825	0.0631336	-0.000402544	-0.00034881	0.24848	0.477835	0.0988539	-0.000146477	-0.00041061	0.722024	0.157218	-0.00023142	0.000126957	0.0683301
11q12.3 (FADS)	rs498793	SPM 16:1	11	61381281	G	0.667445	-0.210854	-0.177581	0.23542	0.321127	0.558205	0.080359	0.123665	0.515813	0.358786	0.597744	-0.0357243	-0.18196	0.844352	0.433829	0.634011	-0.00603496	-0.121421	0.960359	0.552749	0.459712	-0.207702	-0.141972	0.143472	0.229178	-0.0540349	0.063921	0.397922
11q12.3 (FADS)	rs498793	SPM 16:1	11	61381281	G	0.667445	0.000270289	0.000171355	0.114831	0.458974	0.558205	-0.000139352	-0.00013718	0.30971	0.439602	0.597744	-0.000214232	-0.000188664	0.256158	0.372825	0.634011	-5.67529e-05	-0.000115635	0.623571	0.477835	0.459712	-5.01511e-05	-0.000146766	0.733274	0.157218	-4.56285e-05	6.50253e-05	0.482864
11q12.3 (FADS)	rs174611	SPM 16:1	11	61384457	G	0.235518	-0.347651	-0.221186	0.116269	0.321127	0.238796	-0.0943861	-0.196745	0.631413	0.358786	0.332378	-0.49083	-0.191713	0.0104601	0.433829	0.328729	-0.277633	-0.13116	0.0342808	0.552749	0.197991	-0.416952	-0.263995	0.114246	0.229178	-0.308442	0.0827718	0.000194223
11q12.3 (FADS)	rs174611	SPM 16:1	11	61384457	G	0.235518	-0.000115149	-0.000212153	0.587416	0.458974	0.238796	-0.000159783	-0.00021791	0.463406	0.439602	0.332378	-0.000315961	-0.000198932	0.112221	0.372825	0.328729	-0.000318704	-0.000125004	0.0107862	0.477835	0.197991	-0.000287503	-0.000271976	0.291792	0.157218	-0.000261465	8.27434e-05	0.00157796
11q12.3 (FADS)	rs174627	SPM 16:1	11	61394042	A	0.0525915	0.488481	0.542688	0.368403	0.321127	0.12535	-0.671748	-0.285166	0.0184908	0.358786	0.159124	-1.02452	-0.320951	0.00141228	0.433829	0.201657	-0.408743	-0.18215	0.0248329	0.552749	0.0730659	-0.992146	-0.472474	0.0357378	0.229178	-0.555011	0.129078	1.70941e-05
11q12.3 (FADS)	rs174627	SPM 16:1	11	61394042	A	0.0525915	-0.000164606	-0.00052878	0.755655	0.458974	0.12535	-0.000382371	-0.000316008	0.226277	0.439602	0.159124	-0.000664982	-0.000332958	0.0458043	0.372825	0.201657	-0.000456962	-0.000173435	0.00841952	0.477835	0.0730659	-0.000485607	-0.000485963	0.318989	0.157218	-0.000460376	0.000129003	0.000358719
11q12.3 (FADS)	rs174449	SPM 16:1	11	61396955	G	0.381098	-0.470985	-0.153431	0.00215873	0.321127	0.366246	-0.406045	-0.145602	0.00529154	0.358786	0.408178	-0.465479	-0.16587	0.00501157	0.433829	0.401382	-0.473713	-0.115127	3.87663e-05	0.552749	0.277221	-0.341254	-0.212005	0.107475	0.229178	-0.444413	0.0668613	2.99541e-11
11q12.3 (FADS)	rs174449	SPM 16:1	11	61396955	G	0.381098	-0.000135058	-0.000147883	0.361255	0.458974	0.366246	-0.000584647	-0.000161269	0.000288645	0.439602	0.408178	-0.000142469	-0.000172177	0.40798	0.372825	0.401382	-0.000408408	-0.000109771	0.000198806	0.477835	0.277221	-0.000537463	-0.000218506	0.0141671	0.157218	-0.000354358	6.71394e-05	1.30646e-07
11q12.3 (FADS)	rs174450	SPM 16:1	11	61398118	C	0.411585	-0.370313	-0.142841	0.00958006	0.321127	0.462885	-0.222951	-0.117021	0.0567522	0.358786	0.509326	-0.204983	-0.139679	0.142232	0.433829	0.510589	-0.241908	-0.0942562	0.0102733	0.552749	0.34957	-0.173772	-0.181437	0.338186	0.229178	-0.244901	0.0562342	1.33051e-05
11q12.3 (FADS)	rs174450	SPM 16:1	11	61398118	C	0.411585	-0.000144386	-0.000137769	0.29478	0.458974	0.462885	-0.000434107	-0.000129856	0.000828808	0.439602	0.509326	-9.25948e-05	-0.000144974	0.523017	0.372825	0.510589	-0.000184256	-8.9862e-05	0.0403219	0.477835	0.34957	-0.000437582	-0.000186964	0.0195924	0.157218	-0.000234261	5.66127e-05	3.50402e-05
11q12.3 (FADS)	rs1000778	SPM 16:1	11	61411881	A	0.226923	-0.387318	-0.225215	0.0856992	0.321127	0.276056	-0.733092	-0.183112	6.24098e-05	0.358786	0.297414	-0.608808	-0.211573	0.0040079	0.433829	0.323339	-0.621424	-0.138783	7.54661e-06	0.552749	0.176978	-0.681196	-0.281893	0.0156701	0.229178	-0.61545	0.0856289	6.60337e-13
11q12.3 (FADS)	rs1000778	SPM 16:1	11	61411881	A	0.226923	-0.000349205	-0.000217421	0.108362	0.458974	0.276056	-0.000747343	-0.000202807	0.000228707	0.439602	0.297414	-0.000430005	-0.000219591	0.0502053	0.372825	0.323339	-0.000658927	-0.000132253	6.28192e-07	0.477835	0.176978	-0.000836118	-0.000290385	0.00408569	0.157218	-0.000606808	8.59907e-05	1.70536e-12
11q12.3 (FADS)	rs174478	SPM 16:1	11	61435152	A	0.686161	-0.726534	-0.195642	0.000206504	0.321127	0.576358	-0.0690465	-0.132532	0.602379	0.358786	0.652338	-0.14874	-0.198301	0.453211	0.433829	0.640173	-0.0763519	-0.131002	0.560009	0.552749	0.480378	-0.217516	-0.136951	0.112223	0.229178	-0.194212	0.0674083	0.00396253
11q12.3 (FADS)	rs174478	SPM 16:1	11	61435152	A	0.686161	-0.000370123	-0.000188661	0.0498557	0.458974	0.576358	-0.000247177	-0.000147035	0.0927474	0.439602	0.652338	-0.000372415	-0.000205959	0.070576	0.372825	0.640173	-8.89316e-05	-0.000124874	0.47636	0.477835	0.480378	-0.000259511	-0.000141613	0.0676201	0.157218	-0.000232424	6.86935e-05	0.000715702
11q12.3 (FADS)	rs2727269	SPM 16:1	11	61467398	A	0.665138	-0.223176	-0.173916	0.199731	0.321127	0.474719	0.0590945	0.114383	0.605409	0.358786	0.62106	0.206783	0.169647	0.222881	0.433829	0.494465	0.210205	0.0949156	0.026784	0.552749	0.472779	0.0835863	0.136371	0.539921	0.229178	0.104043	0.0568869	0.0674072
11q12.3 (FADS)	rs2727269	SPM 16:1	11	61467398	A	0.665138	-3.45736e-05	-0.000167484	0.836508	0.458974	0.474719	5.41357e-06	0.000127017	0.966004	0.439602	0.62106	7.04516e-05	0.000175942	0.688843	0.372825	0.494465	0.000145138	9.02939e-05	0.107968	0.477835	0.472779	-0.000119637	-0.000140592	0.39609	0.157218	4.33008e-05	5.74311e-05	0.450873
11q12.3 (FADS)	rs1109748	SPM 16:1	11	61479221	A	0.0815549	-0.402098	-0.39352	0.307223	0.321127	0.0981767	-0.00896333	-0.329974	0.978329	0.358786	0.0959885	0.0461508	0.42188	0.912891	0.433829	0.0985267	-0.433774	-0.291038	0.13611	0.552749	0.0866762	-0.14931	-0.419961	0.72219	0.229178	-0.216523	0.160673	0.177786
11q12.3 (FADS)	rs1109748	SPM 16:1	11	61479221	A	0.0815549	-1.72614e-05	-0.000378886	0.963674	0.458974	0.0981767	-1.69262e-05	-0.000364821	0.962995	0.439602	0.0959885	0.000102584	0.00043836	0.814971	0.372825	0.0985267	-0.000424038	-0.000277431	0.126402	0.477835	0.0866762	-0.00104511	-0.000432874	0.0160515	0.157218	-0.000284125	0.000162195	0.0798165
11q12.3 (FADS)	rs4963452	SPM 16:1	11	61572379	G	0.218241	-0.159861	-0.238504	0.502995	0.321127	0.148827	-0.180298	-0.265401	0.496922	0.358786	0.171552	0.0256877	0.374121	0.945259	0.433829	0.141315	-0.206626	-0.228455	0.365756	0.552749	0.15158	-0.192734	-0.300022	0.520614	0.229178	-0.163123	0.12022	0.174821
11q12.3 (FADS)	rs4963452	SPM 16:1	11	61572379	G	0.218241	2.14265e-05	0.000230972	0.926113	0.458974	0.148827	-0.000441445	-0.000294868	0.134369	0.439602	0.171552	-8.90962e-05	-0.000388565	0.818639	0.372825	0.141315	0.000205764	0.000217943	0.345109	0.477835	0.15158	0.000441321	0.000309804	0.155427	0.157218	5.36196e-05	0.000120965	0.657573
11q12.3 (FADS)	rs1692120	SPM 18:1	11	61174048	G	0.63872	0.194017	0.134995	0.151122	0.246476	0.458567	0.00951636	0.0906324	0.916376	0.326343	0.553802	-0.225882	-0.12363	0.0676876	0.313581	0.470994	0.0302339	0.0807586	0.708194	0.572936	0.409026	-0.346048	-0.127636	0.00670387	0.347807	-0.042867	0.0467907	0.359592
11q12.3 (FADS)	rs883724	SPM 18:1	11	61214433	A	0.243902	0.0639652	0.177438	0.718785	0.246476	0.172269	0.339629	0.180756	0.0602537	0.326343	0.161175	-0.188078	-0.250573	0.4529	0.313581	0.121198	0.138463	0.210656	0.511095	0.572936	0.153295	0.558136	0.259756	0.0316588	0.347807	0.180052	0.0929878	0.0528307
11q12.3 (FADS)	rs569258	SPM 18:1	11	61277244	G	0.266006	-0.161167	-0.16883	0.340324	0.246476	0.382725	-0.140999	-0.103643	0.173691	0.326343	0.335244	0.244094	0.154782	0.114791	0.313581	0.360829	0.300624	0.105583	0.00441888	0.572936	0.488539	0.151734	0.110935	0.171381	0.347807	0.0900757	0.0541625	0.0962994
11q12.3 (FADS)	rs198464	SPM 18:1	11	61278197	G	0.511737	0.0228986	0.102631	0.823644	0.246476	0.450565	-0.0240088	-0.0910508	0.792022	0.326343	0.518215	-0.162719	-0.142089	0.252131	0.313581	0.527701	-0.2748	-0.0830601	0.000940848	0.572936	0.356421	-0.318934	-0.144889	0.0277202	0.347807	-0.139413	0.0467434	0.00285893
11q12.3 (FADS)	rs198462	SPM 18:1	11	61280695	G	0.504573	0.0210427	0.098651	0.831279	0.246476	0.44958	-0.0195873	-0.0905097	0.828668	0.326343	0.51361	-0.123033	-0.110568	0.265823	0.313581	0.526243	-0.273988	-0.0824871	0.000897635	0.572936	0.352436	-0.322209	-0.145984	0.0273037	0.347807	-0.131224	0.0446984	0.00332715
11q12.3 (FADS)	rs198475	SPM 18:1	11	61282647	A	0.134909	0.033704	0.261168	0.897433	0.246476	0.221989	-0.276348	-0.150631	0.0665634	0.326343	0.266476	-0.217358	-0.173956	0.211483	0.313581	0.327348	-0.320768	-0.111245	0.00394218	0.572936	0.146848	-0.389055	-0.273306	0.154587	0.347807	-0.268838	0.0733288	0.000246188
11q12.3 (FADS)	rs579383	SPM 18:1	11	61293159	A	0.510156	-0.11326	-0.105146	0.28195	0.246476	0.525751	0.054912	0.0872534	0.529126	0.326343	0.522544	-0.257919	-0.129565	0.0465196	0.313581	0.584888	-0.282526	-0.0937265	0.00258139	0.572936	0.425595	-0.0548599	-0.126389	0.664248	0.347807	-0.117934	0.0467367	0.0116233
11q12.3 (FADS)	rs509360	SPM 18:1	11	61305135	A	0.381098	0.229496	0.126374	0.0696871	0.246476	0.369748	0.210489	0.105974	0.0470071	0.326343	0.401146	0.216913	0.135694	0.109921	0.313581	0.339483	0.229833	0.107835	0.0331038	0.572936	0.235673	0.295532	0.189967	0.11978	0.347807	0.227879	0.05593	4.61417e-05
11q12.3 (FADS)	rs174537	SPM 18:1	11	61309256	A	0.467988	-0.319442	-0.103588	0.00206825	0.246476	0.294818	-0.271813	-0.128634	0.0345953	0.326343	0.330621	-0.435285	-0.161294	0.00696082	0.313581	0.365562	-0.347976	-0.102566	0.00069413	0.572936	0.254663	-0.711176	-0.188316	0.000159047	0.347807	-0.368069	0.0563148	6.32216e-11
11q12.3 (FADS)	rs102275	SPM 18:1	11	61314379	G	0.46875	-0.315279	-0.103251	0.00228809	0.246476	0.29972	-0.258571	-0.126756	0.0413593	0.326343	0.358166	-0.353929	-0.146861	0.0159541	0.313581	0.373849	-0.341203	-0.100815	0.00071535	0.572936	0.272206	-0.575051	-0.181121	0.00149856	0.347807	-0.341637	0.0549418	5.03009e-10
11q12.3 (FADS)	rs412334	SPM 18:1	11	61316837	A	0.0769817	0.636794	0.364751	0.0811862	0.246476	0.196078	0.0485875	0.170389	0.775524	0.326343	0.106887	0.343917	0.325155	0.290192	0.313581	0.11418	-0.182725	-0.22379	0.414327	0.572936	0.182927	0.148541	0.230439	0.519186	0.347807	0.0982246	0.105282	0.350836
11q12.3 (FADS)	rs695867	SPM 18:1	11	61317864	G	0.0129573	0.372654	0.88703	0.674752	0.246476	0.0196353	0.816489	0.615563	0.184704	0.326343	0.0553957	-0.507979	-0.459682	0.269131	0.313581	0.03407	0.336433	0.425265	0.428988	0.572936	0.0293696	-0.890605	-0.642208	0.165507	0.347807	-0.00449998	0.245466	0.985374
11q12.3 (FADS)	rs174546	SPM 18:1	11	61326406	A	0.467939	-0.319553	-0.10376	0.00209634	0.246476	0.29972	-0.258571	-0.126756	0.0413593	0.326343	0.350287	-0.372262	-0.149438	0.0127357	0.313581	0.366483	-0.344166	-0.102418	0.000780517	0.572936	0.253582	-0.703988	-0.189078	0.000196657	0.347807	-0.355643	0.0556235	1.61857e-10
11q12.3 (FADS)	rs174556	SPM 18:1	11	61337211	A	0.45503	-0.33915	-0.106772	0.00150991	0.246476	0.27521	-0.349105	-0.134085	0.0092249	0.326343	0.269341	-0.365815	-0.180897	0.0431529	0.313581	0.329493	-0.418732	-0.112374	0.000195046	0.572936	0.224212	-0.679542	-0.202801	0.000805834	0.347807	-0.396637	0.0600407	3.94473e-11
11q12.3 (FADS)	rs968567	SPM 18:1	11	61352140	A	0.051145	-0.0553034	-0.457953	0.903988	0.246476	0.14986	-0.179108	-0.196501	0.362039	0.326343	0.132225	-0.743703	-0.279297	0.00775017	0.313581	0.223888	-0.409137	-0.149083	0.00607519	0.572936	0.101003	-0.417669	-0.336859	0.215015	0.347807	-0.37542	0.101382	0.000213063
11q12.3 (FADS)	rs174570	SPM 18:1	11	61353788	A	0.347561	-0.309175	-0.13817	0.0254119	0.246476	0.102941	-0.409936	-0.24049	0.0882716	0.326343	0.161891	-0.0891979	-0.251321	0.722652	0.313581	0.111418	-0.176574	-0.227136	0.437038	0.572936	0.126074	-0.909879	-0.289921	0.00169894	0.347807	-0.333458	0.0925357	0.000313891
11q12.3 (FADS)	rs1535	SPM 18:1	11	61354548	G	0.467988	-0.319442	-0.103588	0.00206825	0.246476	0.29453	-0.26198	-0.128922	0.0421452	0.326343	0.337393	-0.407397	-0.153777	0.00806668	0.313581	0.370166	-0.345253	-0.101609	0.000681202	0.572936	0.269727	-0.547467	-0.183001	0.00277518	0.347807	-0.349132	0.0556964	3.6457e-10
11q12.3 (FADS)	rs2072114	SPM 18:1	11	61361791	G	0.40458	-0.38184	-0.121345	0.00167145	0.246476	0.108696	-0.129291	-0.233357	0.579545	0.326343	0.167622	0.0483605	0.25195	0.847785	0.313581	0.092081	-0.618422	-0.250597	0.0136176	0.572936	0.12106	-0.914132	-0.296799	0.00207022	0.347807	-0.369428	0.0879408	2.65883e-05
11q12.3 (FADS)	rs2851682	SPM 18:1	11	61372588	G	0.333588	-0.356853	-0.14345	0.0129621	0.246476	0.0568022	-0.237604	-0.335265	0.478507	0.326343	0.119628	0.179009	0.294334	0.543067	0.313581	0.0631336	-0.48255	-0.307572	0.116759	0.572936	0.0988539	-0.621612	-0.327161	0.0574302	0.347807	-0.318134	0.10603	0.0026962
11q12.3 (FADS)	rs498793	SPM 18:1	11	61381281	G	0.667445	-0.0398622	-0.148799	0.789017	0.246476	0.558205	0.136409	0.0953529	0.152552	0.326343	0.597744	-0.17327	-0.145307	0.233088	0.313581	0.634011	-0.00239365	-0.102186	0.981316	0.572936	0.459712	-0.176704	-0.117075	0.131217	0.347807	-0.021886	0.0519009	0.673253
11q12.3 (FADS)	rs174611	SPM 18:1	11	61384457	G	0.235518	-0.280268	-0.186065	0.132434	0.246476	0.238796	0.0503011	0.151785	0.740345	0.326343	0.332378	-0.309892	-0.153333	0.0432759	0.313581	0.328729	-0.16502	-0.110358	0.134927	0.572936	0.197991	-0.366308	-0.218767	0.0940476	0.347807	-0.184993	0.0677555	0.00632763
11q12.3 (FADS)	rs174627	SPM 18:1	11	61394042	A	0.0525915	-0.11665	-0.451884	0.796524	0.246476	0.12535	-0.362729	-0.21996	0.0991331	0.326343	0.159124	-0.691348	-0.256577	0.0070493	0.313581	0.201657	-0.244718	-0.153301	0.110501	0.572936	0.0730659	-0.717444	-0.392194	0.0673535	0.347807	-0.374658	0.105521	0.000384446
11q12.3 (FADS)	rs174449	SPM 18:1	11	61396955	G	0.381098	-0.387237	-0.128658	0.00264379	0.246476	0.366246	-0.169147	-0.112334	0.132133	0.326343	0.408178	-0.288117	-0.132754	0.029983	0.313581	0.401382	-0.331909	-0.0968559	0.000612521	0.572936	0.277221	-0.394053	-0.175498	0.0247463	0.347807	-0.302031	0.0545979	3.16729e-08
11q12.3 (FADS)	rs174450	SPM 18:1	11	61398118	C	0.411585	-0.278815	-0.119723	0.0200088	0.246476	0.462885	-0.0494483	-0.0902161	0.583617	0.326343	0.509326	-0.194505	-0.111768	0.0818126	0.313581	0.510589	-0.21361	-0.0793011	0.00708097	0.572936	0.34957	-0.133526	-0.150256	0.374189	0.347807	-0.170128	0.0458353	0.000205855
11q12.3 (FADS)	rs1000778	SPM 18:1	11	61411881	A	0.226923	-0.376709	-0.188667	0.0461066	0.246476	0.276056	-0.410566	-0.141285	0.0036614	0.326343	0.297414	-0.374067	-0.169296	0.0271369	0.313581	0.323339	-0.456519	-0.116775	9.28849e-05	0.572936	0.176978	-0.658474	-0.233428	0.00478908	0.347807	-0.438378	0.0698827	3.54031e-10
11q12.3 (FADS)	rs174478	SPM 18:1	11	61435152	A	0.686161	-0.619042	-0.164067	0.000164033	0.246476	0.576358	0.0412863	0.102184	0.686185	0.326343	0.652338	-0.177373	-0.158888	0.264277	0.313581	0.640173	-0.120607	-0.110222	0.273975	0.572936	0.480378	-0.122421	-0.112888	0.278167	0.347807	-0.136817	0.0547738	0.0124948
11q12.3 (FADS)	rs2727269	SPM 18:1	11	61467398	A	0.665138	-0.314216	-0.145934	0.0315008	0.246476	0.474719	0.0516832	0.0881559	0.557694	0.326343	0.62106	-0.0795153	-0.13555	0.557464	0.313581	0.494465	0.142303	0.0799014	0.0749857	0.572936	0.472779	-0.0185395	-0.112876	0.869537	0.347807	0.0180643	0.0463649	0.696824
11q12.3 (FADS)	rs1109748	SPM 18:1	11	61479221	A	0.0815549	-0.13849	-0.330207	0.67527	0.246476	0.0981767	-0.183757	-0.254803	0.470804	0.326343	0.0959885	0.0959672	0.338351	0.776692	0.313581	0.0985267	-0.323335	-0.24487	0.186797	0.572936	0.0866762	-0.375946	-0.347781	0.279705	0.347807	-0.201922	0.13102	0.123279
11q12.3 (FADS)	rs4963452	SPM 18:1	11	61572379	G	0.218241	0.054082	0.199388	0.786444	0.246476	0.148827	-0.0264791	-0.204509	0.896981	0.326343	0.171552	0.0423276	0.299801	0.887723	0.313581	0.141315	-0.318647	-0.192171	0.0973687	0.572936	0.15158	-0.111999	-0.24766	0.651104	0.347807	-0.0893711	0.0982605	0.363069
11q12.3 (FADS)	rs1692120	SPM 20:1	11	61174048	G	0.63872	0.109878	0.08867	0.215281	0.249111	0.458567	-0.000755478	-0.0557179	0.989182	0.175989	0.553802	-0.385461	-0.177171	0.0297858	0.182632	0.470994	0.0125548	0.0469225	0.789035	0.534304	0.409026	-0.325602	-0.132322	0.0138674	0.0329432	-0.011529	0.0317426	0.716454
11q12.3 (FADS)	rs883724	SPM 20:1	11	61214433	A	0.243902	0.122524	0.11654	0.293098	0.249111	0.172269	0.0882588	0.111489	0.428573	0.175989	0.161175	0.413236	0.358561	0.249714	0.182632	0.121198	0.140811	0.122496	0.250345	0.534304	0.153295	0.330926	0.272405	0.224431	0.0329432	0.137119	0.0642853	0.0329266
11q12.3 (FADS)	rs569258	SPM 20:1	11	61277244	G	0.266006	-0.158614	-0.110881	0.152576	0.249111	0.382725	-0.0788275	-0.0639183	0.217481	0.175989	0.335244	0.467817	0.222183	0.0354737	0.182632	0.360829	0.126666	0.0613051	0.0388135	0.534304	0.488539	0.200422	0.117348	0.08765	0.0329432	0.0372795	0.0382065	0.329195
11q12.3 (FADS)	rs198464	SPM 20:1	11	61278197	G	0.511737	0.0322888	0.0674064	0.631927	0.249111	0.450565	0.0389864	0.0563058	0.488684	0.175989	0.518215	-0.548709	-0.203886	0.00719046	0.182632	0.527701	-0.147898	-0.0482653	0.00218202	0.534304	0.356421	-0.38684	-0.155525	0.0128711	0.0329432	-0.0711306	0.0311561	0.0224281
11q12.3 (FADS)	rs198462	SPM 20:1	11	61280695	G	0.504573	0.0281786	0.0647919	0.663628	0.249111	0.44958	0.0453607	0.0559544	0.417554	0.175989	0.51361	-0.399957	-0.158652	0.0118088	0.182632	0.526243	-0.15008	-0.0479335	0.00174209	0.534304	0.352436	-0.386139	-0.156151	0.0134038	0.0329432	-0.0706472	0.0305199	0.0206242
11q12.3 (FADS)	rs198475	SPM 20:1	11	61282647	A	0.134909	0.0494497	0.171516	0.77311	0.249111	0.221989	-0.112635	-0.0933083	0.227384	0.175989	0.266476	-0.635185	-0.250036	0.0111743	0.182632	0.327348	-0.131664	-0.0646438	0.0416737	0.534304	0.146848	-0.162784	-0.282727	0.564776	0.0329432	-0.131907	0.0489903	0.00709169
11q12.3 (FADS)	rs579383	SPM 20:1	11	61293159	A	0.510156	-0.0879478	-0.0690612	0.202849	0.249111	0.525751	0.0388248	0.0540058	0.472203	0.175989	0.522544	-0.306452	-0.185368	0.0987107	0.182632	0.584888	-0.102867	-0.054409	0.058675	0.534304	0.425595	-0.161863	-0.130126	0.213537	0.0329432	-0.0596372	0.0319685	0.0621114
11q12.3 (FADS)	rs509360	SPM 20:1	11	61305135	A	0.381098	0.188825	0.083014	0.022929	0.249111	0.369748	0.0671194	0.0655187	0.305631	0.175989	0.401146	0.498825	0.194371	0.0103731	0.182632	0.339483	0.0946267	0.062695	0.131218	0.534304	0.235673	0.0903044	0.196479	0.645794	0.0329432	0.120688	0.0382123	0.00158665
11q12.3 (FADS)	rs174537	SPM 20:1	11	61309256	A	0.467988	-0.178768	-0.0680461	0.00860993	0.249111	0.294818	-0.154948	-0.0795565	0.0514572	0.175989	0.330621	-0.835138	-0.231566	0.000315823	0.182632	0.365562	-0.139317	-0.0596478	0.0195089	0.534304	0.254663	-0.746693	-0.199296	0.000179209	0.0329432	-0.195491	0.0378272	2.36608e-07
11q12.3 (FADS)	rs102275	SPM 20:1	11	61314379	G	0.46875	-0.177071	-0.0678244	0.00903502	0.249111	0.29972	-0.140507	-0.0783767	0.0730195	0.175989	0.358166	-0.705479	-0.210747	0.000827811	0.182632	0.373849	-0.144597	-0.0586375	0.0136653	0.534304	0.272206	-0.667724	-0.191096	0.000475514	0.0329432	-0.190854	0.0372443	2.98513e-07
11q12.3 (FADS)	rs412334	SPM 20:1	11	61316837	A	0.0769817	0.249944	0.239602	0.296872	0.249111	0.196078	-0.0419694	-0.105032	0.68946	0.175989	0.106887	0.278118	0.465077	0.550337	0.182632	0.11418	-0.179761	-0.129995	0.166716	0.534304	0.182927	0.166589	0.240021	0.487644	0.0329432	-0.0312371	0.0726961	0.667418
11q12.3 (FADS)	rs695867	SPM 20:1	11	61317864	G	0.0129573	-0.122133	-0.582614	0.833958	0.249111	0.0196353	0.23597	0.378438	0.532932	0.175989	0.0553957	-1.43597	-0.662311	0.0303567	0.182632	0.03407	0.0833588	0.247072	0.735826	0.534304	0.0293696	0.043789	0.666741	0.947636	0.0329432	-0.0169157	0.180073	0.925158
11q12.3 (FADS)	rs174546	SPM 20:1	11	61326406	A	0.467939	-0.178695	-0.0681588	0.0087482	0.249111	0.29972	-0.140507	-0.0783767	0.0730195	0.175989	0.350287	-0.725011	-0.214401	0.0007319	0.182632	0.366483	-0.151674	-0.0595755	0.0108991	0.534304	0.253582	-0.753476	-0.199985	0.000164776	0.0329432	-0.196283	0.0376207	1.8144e-07
11q12.3 (FADS)	rs174556	SPM 20:1	11	61337211	A	0.45503	-0.180381	-0.0701388	0.0101179	0.249111	0.27521	-0.182402	-0.0829228	0.0278312	0.175989	0.269341	-0.687947	-0.259715	0.00815603	0.182632	0.329493	-0.17415	-0.0653248	0.00767805	0.534304	0.224212	-0.85791	-0.212869	5.57234e-05	0.0329432	-0.214757	0.040163	8.93626e-08
11q12.3 (FADS)	rs968567	SPM 20:1	11	61352140	A	0.051145	-0.0933348	-0.300853	0.756383	0.249111	0.14986	-0.0777125	-0.121677	0.523033	0.175989	0.132225	-0.67717	-0.400611	0.0913671	0.182632	0.223888	-0.213958	-0.0866662	0.013558	0.534304	0.101003	-0.384228	-0.345299	0.26582	0.0329432	-0.186475	0.066468	0.00502415
11q12.3 (FADS)	rs174570	SPM 20:1	11	61353788	A	0.347561	-0.19652	-0.0907569	0.0303612	0.249111	0.102941	-0.234444	-0.148821	0.115178	0.175989	0.161891	-0.980799	-0.360947	0.00664973	0.182632	0.111418	-0.00609578	-0.131972	0.963159	0.534304	0.126074	-1.14711	-0.310095	0.000216257	0.0329432	-0.224136	0.064276	0.000488315
11q12.3 (FADS)	rs1535	SPM 20:1	11	61354548	G	0.467988	-0.178768	-0.0680461	0.00860993	0.249111	0.29453	-0.153872	-0.0797316	0.053622	0.175989	0.337393	-0.79049	-0.220902	0.000351595	0.182632	0.370166	-0.155047	-0.0591001	0.00870383	0.534304	0.269727	-0.651288	-0.193129	0.000745463	0.0329432	-0.199276	0.0376121	1.1695e-07
11q12.3 (FADS)	rs2072114	SPM 20:1	11	61361791	G	0.40458	-0.189482	-0.0797087	0.0174452	0.249111	0.108696	-0.125155	-0.144182	0.385375	0.175989	0.167622	-0.44313	-0.361255	0.220535	0.182632	0.092081	-0.363615	-0.145749	0.0126025	0.534304	0.12106	-1.16894	-0.310998	0.000170816	0.0329432	-0.252952	0.0607934	3.17068e-05
11q12.3 (FADS)	rs2851682	SPM 20:1	11	61372588	G	0.333588	-0.198785	-0.0942235	0.0348824	0.249111	0.0568022	-0.0509864	-0.207108	0.805541	0.175989	0.119628	-0.324742	-0.421948	0.442093	0.182632	0.0631336	-0.274361	-0.178758	0.124827	0.534304	0.0988539	-1.08866	-0.343687	0.00153698	0.0329432	-0.238275	0.0742622	0.00133401
11q12.3 (FADS)	rs498793	SPM 20:1	11	61381281	G	0.667445	-0.0981718	-0.0977369	0.315162	0.249111	0.558205	0.0144612	0.0588825	0.805996	0.175989	0.597744	-0.217364	-0.20802	0.296665	0.182632	0.634011	-0.0264819	-0.0593352	0.655373	0.534304	0.459712	-0.38025	-0.122707	0.00194275	0.0329432	-0.0572678	0.0361158	0.112814
11q12.3 (FADS)	rs174611	SPM 20:1	11	61384457	G	0.235518	-0.288332	-0.122196	0.0182957	0.249111	0.238796	0.00867854	0.0939214	0.926378	0.175989	0.332378	-0.57509	-0.219893	0.00900031	0.182632	0.328729	-0.0353739	-0.0641067	0.581088	0.534304	0.197991	-0.340638	-0.225696	0.131227	0.0329432	-0.0980962	0.0464251	0.0346008
11q12.3 (FADS)	rs174627	SPM 20:1	11	61394042	A	0.0525915	-0.305303	-0.296885	0.303784	0.249111	0.12535	-0.200279	-0.136019	0.140903	0.175989	0.159124	-1.13259	-0.367743	0.002098	0.182632	0.201657	-0.0414536	-0.089008	0.64141	0.534304	0.0730659	-0.794538	-0.40153	0.0478413	0.0329432	-0.15995	0.069806	0.0219429
11q12.3 (FADS)	rs174449	SPM 20:1	11	61396955	G	0.381098	-0.312502	-0.0845053	0.000217286	0.249111	0.366246	-0.0859242	-0.0695537	0.216695	0.175989	0.408178	-0.688538	-0.190496	0.000306294	0.182632	0.401382	-0.152017	-0.0562762	0.0069075	0.534304	0.277221	-0.282484	-0.181405	0.119423	0.0329432	-0.190272	0.0372564	3.2712e-07
11q12.3 (FADS)	rs174450	SPM 20:1	11	61398118	C	0.411585	-0.255669	-0.0786378	0.00114909	0.249111	0.462885	-0.0288735	-0.0556661	0.603976	0.175989	0.509326	-0.460118	-0.160359	0.00416086	0.182632	0.510589	-0.0954867	-0.0460728	0.0382171	0.534304	0.34957	-0.0878165	-0.155247	0.571627	0.0329432	-0.113121	0.03107	0.00027174
11q12.3 (FADS)	rs1000778	SPM 20:1	11	61411881	A	0.226923	-0.302146	-0.123925	0.0147628	0.249111	0.276056	-0.178483	-0.0875612	0.0415121	0.175989	0.297414	-0.721453	-0.242922	0.00301528	0.182632	0.323339	-0.189056	-0.0678311	0.00531727	0.534304	0.176978	-0.514814	-0.240603	0.0323805	0.0329432	-0.235206	0.0472927	6.57852e-07
11q12.3 (FADS)	rs174478	SPM 20:1	11	61435152	A	0.686161	-0.41293	-0.107762	0.000127168	0.249111	0.576358	0.0635004	0.0630885	0.314161	0.175989	0.652338	-0.6738	-0.228285	0.00319957	0.182632	0.640173	-0.0948748	-0.0640319	0.138425	0.534304	0.480378	-0.228601	-0.118566	0.0538499	0.0329432	-0.107113	0.0385879	0.00550625
11q12.3 (FADS)	rs2727269	SPM 20:1	11	61467398	A	0.665138	-0.131505	-0.0958496	0.170065	0.249111	0.474719	0.016526	0.054313	0.76092	0.175989	0.62106	-0.0192388	-0.194242	0.9212	0.182632	0.494465	0.0389173	0.0463707	0.401321	0.534304	0.472779	-0.103896	-0.116953	0.374349	0.0329432	0.00126562	0.0314267	0.967876
11q12.3 (FADS)	rs1109748	SPM 20:1	11	61479221	A	0.0815549	-0.0554965	-0.21688	0.798039	0.249111	0.0981767	-0.0183949	-0.158691	0.907719	0.175989	0.0959885	-0.422285	-0.486933	0.386408	0.182632	0.0985267	-0.293488	-0.142256	0.039103	0.534304	0.0866762	0.174856	0.359843	0.627022	0.0329432	-0.137696	0.0904153	0.127776
11q12.3 (FADS)	rs4963452	SPM 20:1	11	61572379	G	0.218241	0.0163428	0.130977	0.900701	0.249111	0.148827	-0.107374	-0.125909	0.393777	0.175989	0.171552	-0.320216	-0.431151	0.458226	0.182632	0.141315	-0.174463	-0.111688	0.118275	0.534304	0.15158	-0.105033	-0.258102	0.684048	0.0329432	-0.104113	0.0671266	0.120903
14q23.2 (SGPP1)	rs4902242	SPM 14:0	14	63299842	G	0.0648734	1.64154	0.380338	1.82855e-05	0.43686	0.0992806	0.981876	0.24574	6.45349e-05	0.407596	0.146552	1.43841	0.195545	1.89673e-13	0.611687	0.143327	1.57368	0.213798	1.83103e-13	0.456857	0.0997089	0.971342	0.274267	0.000397713	0.14189	1.32749	0.108596	2.31097e-34
14q23.2 (SGPP1)	rs7157785	SPM 14:0	14	63305309	A	0.0867508	1.64742	0.314379	1.96695e-07	0.43686	0.146763	1.09789	0.190511	8.26933e-09	0.407596	0.173042	1.28352	0.207763	6.49904e-10	0.611687	0.189736	1.54424	0.175295	1.25853e-18	0.456857	0.157019	0.82921	0.212116	9.25897e-05	0.14189	1.25718	0.0930058	1.23787e-41
14q23.2 (SGPP1)	rs1959033	SPM 14:0	14	63405339	A	0.0442073	0.754396	0.445548	0.0927682	0.43686	0.0392157	0.368864	0.376345	0.327026	0.407596	0.0587393	0.871231	0.327667	0.00783985	0.611687	0.0921659	1.28108	0.266421	1.52084e-06	0.456857	0.0551576	0.445092	0.374059	0.234086	0.14189	0.838241	0.153128	4.39691e-08
14q23.2 (SGPP1)	rs4459477	SPM 14:0	14	63415943	A	0.0550459	0.471782	0.38361	0.222095	0.43686	0.121318	0.655125	0.203145	0.0012601	0.407596	0.106887	1.25942	0.238059	1.22076e-07	0.611687	0.105433	1.64771	0.249956	4.33977e-11	0.456857	0.124642	0.630902	0.235885	0.00748149	0.14189	0.956014	0.109996	3.5817e-18
14q23.2 (SGPP1)	rs12889954	SPM 14:0	14	63457221	G	0.0907012	0.655752	0.292144	0.025852	0.43686	0.157563	0.403853	0.177886	0.0231899	0.407596	0.151146	1.10652	0.190564	6.37764e-09	0.611687	0.184162	1.28263	0.181426	1.55279e-12	0.456857	0.13467	0.830212	0.230172	0.000309854	0.14189	0.878796	0.0912445	5.90266e-22
14q23.2 (SGPP1)	rs12881815	SPM 14:0	14	63674348	A	0.0327744	1.90796	0.506899	0.00018635	0.43686	0.0553221	0.100161	0.311745	0.747989	0.407596	0.0515759	1.80379	0.34457	1.65074e-07	0.611687	0.0501842	0.935645	0.379261	0.0136243	0.456857	0.0766476	0.483211	0.315792	0.125978	0.14189	0.884171	0.158943	2.65432e-08
14q23.2 (SGPP1)	rs4902242	SPM 14:0Mol%	14	63299842	G	0.0648734	0.00296159	0.000488881	1.64075e-09	0.382795	0.0992806	0.00226389	0.000353284	1.4883e-10	0.45609	0.146552	0.00234264	0.000318439	2.1079e-13	0.317054	0.143327	0.00244133	0.00026314	1.73235e-20	0.363505	0.0997089	0.00182419	0.000369646	8.0166e-07	0.406464	0.00233327	0.000151068	8.12604e-54
14q23.2 (SGPP1)	rs7157785	SPM 14:0Mol%	14	63305309	A	0.0867508	0.00268124	0.000404768	4.29524e-11	0.382795	0.146763	0.00216177	0.000273747	2.90229e-15	0.45609	0.173042	0.0022161	0.000337736	5.81633e-11	0.317054	0.189736	0.00238051	0.000215683	2.53188e-28	0.363505	0.157019	0.00154731	0.000284195	5.19427e-08	0.406464	0.00217371	0.000126905	9.08273e-66
14q23.2 (SGPP1)	rs1959033	SPM 14:0Mol%	14	63405339	A	0.0442073	0.000867526	0.000574341	0.132713	0.382795	0.0392157	0.00100248	0.000541273	0.0640789	0.45609	0.0587393	0.00124566	0.000531918	0.0194341	0.317054	0.0921659	0.00209255	0.000328198	1.819e-10	0.363505	0.0551576	0.00120202	0.000503561	0.0169848	0.406464	0.00149188	0.000207584	6.62873e-13
14q23.2 (SGPP1)	rs4459477	SPM 14:0Mol%	14	63415943	A	0.0550459	0.00192579	0.000495556	0.000109663	0.382795	0.121318	0.00118818	0.00029189	4.70871e-05	0.45609	0.106887	0.00186202	0.000385752	1.45555e-06	0.317054	0.105433	0.00248156	0.000308152	8.07689e-16	0.363505	0.124642	0.00126365	0.000315928	6.33982e-05	0.406464	0.00169674	0.000152358	8.32796e-29
14q23.2 (SGPP1)	rs12889954	SPM 14:0Mol%	14	63457221	G	0.0907012	0.00128424	0.000378577	0.000733874	0.382795	0.157563	0.000797871	0.000255304	0.00178159	0.45609	0.151146	0.00149918	0.000309627	1.35093e-06	0.317054	0.184162	0.00210241	0.000223933	6.08227e-21	0.363505	0.13467	0.0015925	0.000308106	2.35747e-07	0.406464	0.00151109	0.000125762	2.94716e-33
14q23.2 (SGPP1)	rs12881815	SPM 14:0Mol%	14	63674348	A	0.0327744	0.0033632	0.000655812	3.31526e-07	0.382795	0.0553221	0.000335362	0.000448071	0.454294	0.45609	0.0515759	0.00252752	0.000559223	6.46514e-06	0.317054	0.0501842	0.00125202	0.000468911	0.00758396	0.363505	0.0766476	0.00083463	0.000419905	0.0468488	0.406464	0.00135115	0.000219671	7.70962e-10
14q23.2 (SGPP1)	rs4902242	SPM 15:0	14	63299842	G	0.0648734	0.918864	0.224817	4.36674e-05	0.306109	0.0992806	0.522002	0.148985	0.000458787	0.319778	0.146552	0.640855	0.116637	3.91978e-08	0.61844	0.143327	0.71135	0.133276	9.42866e-08	0.488265	0.0997089	0.340849	0.145663	0.0192847	0.0899587	0.599391	0.0643127	1.16388e-20
14q23.2 (SGPP1)	rs7157785	SPM 15:0	14	63305309	A	0.0867508	0.840655	0.186557	6.60113e-06	0.306109	0.146763	0.473349	0.115605	4.22982e-05	0.319778	0.173042	0.544159	0.123928	1.12863e-05	0.61844	0.189736	0.638629	0.109286	5.10626e-09	0.488265	0.157019	0.349042	0.112799	0.00197227	0.0899587	0.531456	0.0549655	4.08711e-22
14q23.2 (SGPP1)	rs1959033	SPM 15:0	14	63405339	A	0.0442073	0.336068	0.265068	0.204849	0.306109	0.0392157	0.0714803	0.227953	0.753844	0.319778	0.0587393	0.287321	0.195457	0.141562	0.61844	0.0921659	0.588823	0.16603	0.000390406	0.488265	0.0551576	0.257847	0.198633	0.19425	0.0899587	0.342818	0.0908059	0.000159824
14q23.2 (SGPP1)	rs4459477	SPM 15:0	14	63415943	A	0.0550459	0.300625	0.229602	0.190422	0.306109	0.121318	0.326555	0.123293	0.00808225	0.319778	0.106887	0.51139	0.142011	0.000316935	0.61844	0.105433	0.67238	0.155734	1.5781e-05	0.488265	0.124642	0.250954	0.125446	0.0454469	0.0899587	0.402368	0.0646688	4.90913e-10
14q23.2 (SGPP1)	rs12889954	SPM 15:0	14	63457221	G	0.0907012	0.354896	0.176152	0.0439345	0.306109	0.157563	0.207163	0.108178	0.0554896	0.319778	0.151146	0.424523	0.113672	0.000188001	0.61844	0.184162	0.58296	0.112989	2.47711e-07	0.488265	0.13467	0.323352	0.12242	0.00825836	0.0899587	0.379956	0.0542226	2.42888e-12
14q23.2 (SGPP1)	rs12881815	SPM 15:0	14	63674348	A	0.0327744	1.02327	0.304414	0.000775351	0.306109	0.0553221	0.0269996	0.189079	0.886452	0.319778	0.0515759	0.819001	0.20554	6.75837e-05	0.61844	0.0501842	0.348894	0.236068	0.139425	0.488265	0.0766476	0.141118	0.16839	0.402004	0.0899587	0.366824	0.0929902	7.98793e-05
14q23.2 (SGPP1)	rs4902242	SPM 15:0Mol%	14	63299842	G	0.0648734	0.00159609	0.000256107	4.85361e-10	0.276174	0.0992806	0.00114347	0.00021295	7.88732e-08	0.396106	0.146552	0.000984568	0.000183762	8.42676e-08	0.331178	0.143327	0.0010354	0.000165741	4.18162e-10	0.423647	0.0997089	0.00066342	0.00019204	0.000551139	0.270617	0.00103034	8.75612e-05	5.76864e-32
14q23.2 (SGPP1)	rs7157785	SPM 15:0Mol%	14	63305309	A	0.0867508	0.00130607	0.000212704	8.67436e-10	0.276174	0.146763	0.000890488	0.00016511	6.91697e-08	0.396106	0.173042	0.000910737	0.000194922	2.97942e-06	0.331178	0.189736	0.00090843	0.000135878	2.29956e-11	0.423647	0.157019	0.000646491	0.000148077	1.26591e-05	0.270617	0.000888121	7.35466e-05	1.42069e-33
14q23.2 (SGPP1)	rs1959033	SPM 15:0Mol%	14	63405339	A	0.0442073	0.000345365	0.000302337	0.25396	0.276174	0.0392157	0.000225162	0.000326092	0.489889	0.396106	0.0587393	0.000261533	0.000307009	0.394292	0.331178	0.0921659	0.000922952	0.000206601	7.92059e-06	0.423647	0.0551576	0.000703896	0.000261843	0.00718311	0.270617	0.000588107	0.000120415	1.03946e-06
14q23.2 (SGPP1)	rs4459477	SPM 15:0Mol%	14	63415943	A	0.0550459	0.00117569	0.000262371	7.6408e-06	0.276174	0.121318	0.00058469	0.000176062	0.000897147	0.396106	0.106887	0.000614054	0.000222663	0.00582061	0.331178	0.105433	0.000917147	0.000193883	2.24059e-06	0.423647	0.124642	0.000519253	0.000164642	0.00161148	0.270617	0.000704335	8.75544e-05	8.6564e-16
14q23.2 (SGPP1)	rs12889954	SPM 15:0Mol%	14	63457221	G	0.0907012	0.000714885	0.000201619	0.000398667	0.276174	0.157563	0.000395255	0.000154211	0.0103749	0.396106	0.151146	0.000432725	0.000178697	0.0154559	0.331178	0.184162	0.000913572	0.000140788	8.64054e-11	0.423647	0.13467	0.000641541	0.000160619	6.49187e-05	0.270617	0.000634237	7.30922e-05	4.05537e-18
14q23.2 (SGPP1)	rs12881815	SPM 15:0Mol%	14	63674348	A	0.0327744	0.0017152	0.000348085	8.61377e-07	0.276174	0.0553221	0.000101158	0.000270162	0.70808	0.396106	0.0515759	0.000947668	0.000322771	0.0033249	0.331178	0.0501842	0.00034413	0.000294482	0.242567	0.423647	0.0766476	0.000290906	0.000219411	0.184888	0.270617	0.000542615	0.00012514	1.45064e-05
14q23.2 (SGPP1)	rs4902242	SPM 22:1Mol%	14	63299842	G	0.0648734	0.0014338	0.000674983	0.0336535	0.152819	0.0992806	0.00197958	0.000557983	0.000388553	0.248856	0.146552	0.00171985	0.000644378	0.00760741	0.256757	0.143327	0.000871908	0.000328714	0.00799024	0.263735	0.0997089	0.00107174	0.000646161	0.0986535	0.352722	0.00124754	0.000226659	3.71166e-08
14q23.2 (SGPP1)	rs7157785	SPM 22:1Mol%	14	63305309	A	0.0867508	0.00146883	0.000562501	0.00902133	0.152819	0.146763	0.00193701	0.000433277	7.79961e-06	0.248856	0.173042	0.00214606	0.000683024	0.00167799	0.256757	0.189736	0.00108874	0.000269325	5.28912e-05	0.263735	0.157019	0.00134148	0.000497349	0.00724091	0.352722	0.00140526	0.000187449	6.54275e-14
14q23.2 (SGPP1)	rs1959033	SPM 22:1Mol%	14	63405339	A	0.0442073	0.00143352	0.000799982	0.0731433	0.152819	0.0392157	0.00285813	0.000852918	0.000805193	0.248856	0.0587393	0.0027101	0.00107551	0.0117409	0.256757	0.0921659	0.000687624	0.000410374	0.0938158	0.263735	0.0551576	-0.000268399	-0.000880612	0.761537	0.352722	0.00111057	0.000301111	0.000225806
14q23.2 (SGPP1)	rs4459477	SPM 22:1Mol%	14	63415943	A	0.0550459	0.000647695	0.00070154	0.355878	0.152819	0.121318	0.000722121	0.000462217	0.118217	0.248856	0.106887	0.00180111	0.00077971	0.0208895	0.256757	0.105433	0.00101512	0.000385685	0.00848832	0.263735	0.124642	0.00137963	0.000552924	0.01298	0.352722	0.00103513	0.000233438	9.23811e-06
14q23.2 (SGPP1)	rs12889954	SPM 22:1Mol%	14	63457221	G	0.0907012	0.00112983	0.000542523	0.037292	0.152819	0.157563	0.000831993	0.000406179	0.0405265	0.248856	0.151146	0.00218934	0.000626238	0.000472266	0.256757	0.184162	0.000762418	0.000280595	0.00658465	0.263735	0.13467	0.000742404	0.000539313	0.170502	0.352722	0.000948566	0.000188485	4.83917e-07
14q23.2 (SGPP1)	rs12881815	SPM 22:1Mol%	14	63674348	A	0.0327744	0.00182152	0.000932972	0.0508922	0.152819	0.0553221	0.00115276	0.00070836	0.103661	0.248856	0.0515759	0.00146708	0.00113069	0.194459	0.256757	0.0501842	0.000201615	0.000588735	0.732009	0.263735	0.0766476	0.00196534	0.000735511	0.0078031	0.352722	0.00112643	0.000339862	0.000918438
14q23.2 (SGPP1)	rs4902242	SPM 23:0Mol%	14	63299842	G	0.0648734	-0.000445289	-0.000476161	0.353433	0.351378	0.0992806	-0.000438704	-0.000335853	0.191471	0.508404	0.146552	-0.000870777	-0.000341387	0.0107506	0.462764	0.143327	-0.00102227	-0.00027449	0.00019985	0.539635	0.0997089	-0.000413541	-0.00037455	0.271443	0.117521	-0.000706168	0.000153834	4.42251e-06
14q23.2 (SGPP1)	rs7157785	SPM 23:0Mol%	14	63305309	A	0.0867508	-0.000105622	-0.000394605	0.790547	0.351378	0.146763	-0.000462296	-0.000260098	0.0755034	0.508404	0.173042	-0.000706271	-0.000362464	0.0513516	0.462764	0.189736	-0.000956446	-0.000225115	2.20573e-05	0.539635	0.157019	-0.000921036	-0.000289847	0.0015502	0.117521	-0.000706755	0.000128616	3.9057e-08
14q23.2 (SGPP1)	rs1959033	SPM 23:0Mol%	14	63405339	A	0.0442073	-0.000139424	-0.000560258	0.804957	0.351378	0.0392157	-0.000389809	-0.000514767	0.448898	0.508404	0.0587393	-0.00112837	-0.000571212	0.0482243	0.462764	0.0921659	-0.00122373	-0.000341777	0.000349327	0.539635	0.0551576	0.000181144	0.000510807	0.723921	0.117521	-0.000676042	0.000211205	0.00137006
14q23.2 (SGPP1)	rs4459477	SPM 23:0Mol%	14	63415943	A	0.0550459	0.000345124	0.000484114	0.479319	0.351378	0.121318	-0.000244559	-0.000277335	0.377876	0.508404	0.106887	-0.00057292	-0.000414601	0.167015	0.462764	0.105433	-0.000432084	-0.000320473	0.178157	0.539635	0.124642	-0.000842859	-0.000322336	0.0092002	0.117521	-0.000408962	0.000153488	0.00771139
14q23.2 (SGPP1)	rs12889954	SPM 23:0Mol%	14	63457221	G	0.0907012	0.000316284	0.00037049	0.396937	0.351378	0.157563	-9.47291e-05	-0.000242264	0.695786	0.508404	0.151146	-0.00079655	-0.000332314	0.0165308	0.462764	0.184162	-0.000852894	-0.000232348	0.000246561	0.539635	0.13467	-0.00033169	-0.000314543	0.293557	0.117521	-0.00041403	0.00012699	0.00111285
14q23.2 (SGPP1)	rs12881815	SPM 23:0Mol%	14	63674348	A	0.0327744	-0.000652509	-0.000641179	0.312582	0.351378	0.0553221	-0.000159578	-0.000425854	0.707864	0.508404	0.0515759	-0.000913107	-0.000600604	0.128432	0.462764	0.0501842	3.65104e-05	0.000485016	0.940075	0.539635	0.0766476	0.000170324	0.000432036	0.694556	0.117521	-0.000193372	0.0002218	0.383299
14q23.2 (SGPP1)	rs4902242	SPM 24:0Mol%	14	63299842	G	0.0648734	-0.00148978	-0.000646697	0.0238293	0.487841	0.0992806	-0.00133329	-0.000542015	0.0139122	0.38946	0.146552	-0.00157241	-0.000535525	0.00332249	0.539409	0.143327	-0.00178752	-0.000324519	3.89425e-08	0.533282	0.0997089	-0.00116372	-0.000636694	0.0683213	0.257016	-0.00157349	0.00021696	4.09307e-13
14q23.2 (SGPP1)	rs7157785	SPM 24:0Mol%	14	63305309	A	0.0867508	-0.000756541	-0.000533678	0.164333	0.487841	0.146763	-0.00098273	-0.000420278	0.0193901	0.38946	0.173042	-0.00120291	-0.000568818	0.0344502	0.539409	0.189736	-0.00149094	-0.000266139	2.28041e-08	0.533282	0.157019	-0.00123255	-0.000491086	0.0123092	0.257016	-0.00124797	0.000180988	5.37463e-12
14q23.2 (SGPP1)	rs1959033	SPM 24:0Mol%	14	63405339	A	0.0442073	2.65807e-05	0.000755344	0.972462	0.487841	0.0392157	-0.000835109	-0.00082994	0.314376	0.38946	0.0587393	-0.0010412	-0.000896748	0.245606	0.539409	0.0921659	-0.00215301	-0.000404095	1.06211e-07	0.533282	0.0551576	-0.000382883	-0.000868172	0.660049	0.257016	-0.00135758	0.0002899	2.8281e-06
14q23.2 (SGPP1)	rs4459477	SPM 24:0Mol%	14	63415943	A	0.0550459	-0.00045367	-0.000649291	0.493072	0.487841	0.121318	-0.000583725	-0.00044816	0.192812	0.38946	0.106887	-0.00105053	-0.000651197	0.106693	0.539409	0.105433	-0.000860062	-0.000378922	0.0235399	0.533282	0.124642	-0.000907575	-0.000546035	0.0973813	0.257016	-0.000773616	0.000223452	0.000535942
14q23.2 (SGPP1)	rs12889954	SPM 24:0Mol%	14	63457221	G	0.0907012	-0.000300518	-0.000492979	0.549835	0.487841	0.157563	-0.000510622	-0.0003926	0.193455	0.38946	0.151146	-0.000942204	-0.000521596	0.070858	0.539409	0.184162	-0.00164205	-0.000274749	2.47874e-09	0.533282	0.13467	-0.000983769	-0.000532705	0.0655022	0.257016	-0.0010703	0.000179462	2.46281e-09
14q23.2 (SGPP1)	rs12881815	SPM 24:0Mol%	14	63674348	A	0.0327744	-0.00136992	-0.000856589	0.116679	0.487841	0.0553221	-4.79863e-06	-0.000687658	0.994433	0.38946	0.0515759	-0.00121719	-0.000942954	0.196762	0.539409	0.0501842	0.000270823	0.000573588	0.637588	0.533282	0.0766476	-0.000248273	-0.000727946	0.733743	0.257016	-0.000303441	0.000323951	0.348918
14q23.2 (SGPP1)	rs4902242	SPM 24:1Mol%	14	63299842	G	0.0648734	-0.00435158	-0.00147869	0.00331628	0.374466	0.0992806	-0.0056979	-0.00122058	3.0388e-06	0.448223	0.146552	-0.00522436	-0.000989548	1.29508e-07	0.436982	0.143327	-0.00276976	-0.000727158	0.000140762	0.442318	0.0997089	-0.00129464	-0.0012021	0.281489	0.185001	-0.00365181	0.000459653	1.94637e-15
14q23.2 (SGPP1)	rs7157785	SPM 24:1Mol%	14	63305309	A	0.0867508	-0.00466837	-0.00122459	0.000142179	0.374466	0.146763	-0.00421685	-0.000945862	8.26497e-06	0.448223	0.173042	-0.00468023	-0.00105047	8.37574e-06	0.436982	0.189736	-0.00232481	-0.000596177	9.7278e-05	0.442318	0.157019	-0.00146169	-0.00092873	0.115521	0.185001	-0.00304685	0.000387385	3.68609e-15
14q23.2 (SGPP1)	rs1959033	SPM 24:1Mol%	14	63405339	A	0.0442073	-0.00209483	-0.0017379	0.229018	0.374466	0.0392157	-0.00151227	-0.00186996	0.418677	0.448223	0.0587393	-0.0040545	-0.00165526	0.014307	0.436982	0.0921659	-0.0017831	-0.000906261	0.049252	0.442318	0.0551576	-0.00103755	-0.00163947	0.526825	0.185001	-0.00200762	0.000623581	0.00128412
14q23.2 (SGPP1)	rs4459477	SPM 24:1Mol%	14	63415943	A	0.0550459	-0.00392128	-0.00150006	0.00908898	0.374466	0.121318	-0.00270357	-0.00100855	0.00734806	0.448223	0.106887	-0.00466435	-0.00120125	0.000103206	0.436982	0.105433	-0.00330022	-0.000850348	0.000104979	0.442318	0.124642	-0.00116856	-0.00103275	0.257841	0.185001	-0.00299312	0.000474522	2.83292e-10
14q23.2 (SGPP1)	rs12889954	SPM 24:1Mol%	14	63457221	G	0.0907012	-0.00316691	-0.0011465	0.00584165	0.374466	0.157563	-0.00203489	-0.000882306	0.0210924	0.448223	0.151146	-0.00424031	-0.000963061	1.06788e-05	0.436982	0.184162	-0.00225433	-0.000617329	0.000262605	0.442318	0.13467	-0.00172338	-0.00100766	0.0872146	0.185001	-0.00255596	0.000385403	3.31351e-11
14q23.2 (SGPP1)	rs12881815	SPM 24:1Mol%	14	63674348	A	0.0327744	-0.00482301	-0.00198559	0.0153509	0.374466	0.0553221	4.16597e-05	0.00154812	0.978532	0.448223	0.0515759	-0.0049902	-0.00174039	0.00414009	0.436982	0.0501842	-0.002057	-0.00129082	0.111242	0.442318	0.0766476	-0.00285724	-0.0013801	0.0384225	0.185001	-0.00262818	0.000685798	0.000126954
14q23.2 (SGPP1)	rs4902242	SPM dih 16:0	14	63299842	G	0.0648734	-0.409076	-0.211478	0.0530686	0.351057	0.0992806	-0.472012	-0.139684	0.000727129	0.118929	0.146552	-0.390088	-0.131054	0.00291506	0.227341	0.143327	-0.484495	-0.144625	0.000808106	0.253081	0.0997089	-0.445563	-0.149396	0.00301199	0.132947	-0.44187	0.0667485	3.59391e-11
14q23.2 (SGPP1)	rs7157785	SPM dih 16:0	14	63305309	A	0.0867508	-0.367255	-0.175258	0.0361262	0.351057	0.146763	-0.36574	-0.108603	0.000758083	0.118929	0.173042	-0.274563	-0.138868	0.0480251	0.227341	0.189736	-0.518703	-0.118491	1.19999e-05	0.253081	0.157019	-0.35514	-0.115567	0.00223848	0.132947	-0.382938	0.0563173	1.04874e-11
14q23.2 (SGPP1)	rs1959033	SPM dih 16:0	14	63405339	A	0.0442073	-0.406379	-0.248833	0.10244	0.351057	0.0392157	-0.478002	-0.21303	0.0248438	0.118929	0.0587393	-0.301409	-0.218645	0.168041	0.227341	0.0921659	-0.636249	-0.180572	0.000425865	0.253081	0.0551576	-0.404742	-0.203752	0.0481719	0.132947	-0.462526	0.093716	7.99887e-07
14q23.2 (SGPP1)	rs4459477	SPM dih 16:0	14	63415943	A	0.0550459	-0.481239	-0.215017	0.0252119	0.351057	0.121318	-0.29786	-0.115961	0.0102103	0.118929	0.106887	-0.154851	-0.158487	0.328541	0.227341	0.105433	-0.225688	-0.169728	0.183617	0.253081	0.124642	-0.311743	-0.128519	0.015834	0.132947	-0.283181	0.065786	1.67306e-05
14q23.2 (SGPP1)	rs12889954	SPM dih 16:0	14	63457221	G	0.0907012	-0.42687	-0.164555	0.00948404	0.351057	0.157563	-0.34043	-0.102184	0.000863641	0.118929	0.151146	-0.20061	-0.127333	0.115147	0.227341	0.184162	-0.327071	-0.123495	0.00808587	0.253081	0.13467	-0.312055	-0.125408	0.0133221	0.132947	-0.315358	0.0555957	1.40856e-08
14q23.2 (SGPP1)	rs12881815	SPM dih 16:0	14	63674348	A	0.0327744	-0.101763	-0.284779	0.720836	0.351057	0.0553221	-0.306895	-0.177396	0.0836298	0.118929	0.0515759	0.00468638	0.229866	0.983734	0.227341	0.0501842	0.018293	0.259173	0.94373	0.253081	0.0766476	-0.327495	-0.172127	0.058426	0.132947	-0.194314	0.0946294	0.0400315
14q23.2 (SGPP1)	rs4902242	SPM dih 16:0Mol%	14	63299842	G	0.0648734	-0.000840691	-0.000297419	0.00473918	0.33765	0.0992806	-0.000914575	-0.000216215	2.3376e-05	0.219849	0.146552	-0.00100257	-0.000220732	5.5713e-06	0.089333	0.143327	-0.00106954	-0.000218585	9.93053e-07	0.0941041	0.0997089	-0.000803992	-0.000226532	0.000408548	0.0144339	-0.000936567	0.000103342	1.27175e-19
14q23.2 (SGPP1)	rs7157785	SPM dih 16:0Mol%	14	63305309	A	0.0867508	-0.000946107	-0.000246577	0.000126211	0.33765	0.146763	-0.00084993	-0.00016794	4.17285e-07	0.219849	0.173042	-0.000725018	-0.000233445	0.00189807	0.089333	0.189736	-0.00110668	-0.00017897	6.26535e-10	0.0941041	0.157019	-0.000672198	-0.000175737	0.00013938	0.0144339	-0.000861515	8.64342e-05	2.11915e-23
14q23.2 (SGPP1)	rs1959033	SPM dih 16:0Mol%	14	63405339	A	0.0442073	-0.000969411	-0.000350173	0.00567402	0.33765	0.0392157	-0.000886995	-0.000330351	0.00725278	0.219849	0.0587393	-0.000804844	-0.000367425	0.0284882	0.089333	0.0921659	-0.00126145	-0.000273396	3.95019e-06	0.0941041	0.0551576	-0.000568082	-0.00030868	0.0668358	0.0144339	-0.000922516	0.000143444	1.26627e-10
14q23.2 (SGPP1)	rs4459477	SPM dih 16:0Mol%	14	63415943	A	0.0550459	-0.000472857	-0.000302792	0.118679	0.33765	0.121318	-0.000725012	-0.000179185	5.2063e-05	0.219849	0.106887	-0.000566028	-0.000266156	0.0334468	0.089333	0.105433	-0.000569745	-0.000257523	0.0269386	0.0941041	0.124642	-0.000535882	-0.000195459	0.00632664	0.0144339	-0.000598899	0.000101314	3.39366e-09
14q23.2 (SGPP1)	rs12889954	SPM dih 16:0Mol%	14	63457221	G	0.0907012	-0.00077011	-0.000231902	0.000906494	0.33765	0.157563	-0.000726076	-0.000157559	4.05985e-06	0.219849	0.151146	-0.000710014	-0.000214198	0.00091726	0.089333	0.184162	-0.000647636	-0.000187566	0.000554707	0.0941041	0.13467	-0.000553361	-0.0001908	0.00387382	0.0144339	-0.000678442	8.55714e-05	2.22027e-15
14q23.2 (SGPP1)	rs12881815	SPM dih 16:0Mol%	14	63674348	A	0.0327744	-0.00025516	-0.000401161	0.525091	0.33765	0.0553221	-0.000608108	-0.000274516	0.0267462	0.219849	0.0515759	-0.000418915	-0.000386362	0.278252	0.089333	0.0501842	-0.000165575	-0.000395324	0.675338	0.0941041	0.0766476	-0.000604557	-0.000263749	0.0224471	0.0144339	-0.00047302	0.000145932	0.00118957
14q23.2 (SGPP1)	rs4902242	SPM dih 18:0Mol%	14	63299842	G	0.0648734	-0.000162901	-0.000195922	0.406855	0.134819	0.0992806	-0.000136064	-0.000151456	0.368986	0.102436	0.146552	-1.25872e-05	-0.000142376	0.929552	1e-16	0.143327	-0.000147045	-0.000101937	0.149162	0.0727573	0.0997089	-0.000158817	-0.000166896	0.343684	0.172112	-0.000122052	6.31052e-05	0.0531001
14q23.2 (SGPP1)	rs7157785	SPM dih 18:0Mol%	14	63305309	A	0.0867508	-0.000292223	-0.00016335	0.0743279	0.134819	0.146763	-5.17022e-05	-0.000117774	0.660666	0.102436	0.173042	-0.000151836	-0.000150317	0.312446	1e-16	0.189736	-0.000193397	-8.346e-05	0.0204907	0.0727573	0.157019	-6.67298e-05	-0.000128982	0.606685	0.172112	-0.00014874	5.28886e-05	0.00491847
14q23.2 (SGPP1)	rs1959033	SPM dih 18:0Mol%	14	63405339	A	0.0442073	-0.000432036	-0.000232287	0.0635379	0.134819	0.0392157	-0.000336748	-0.000230907	0.144738	0.102436	0.0587393	-0.000323689	-0.000236541	0.171178	1e-16	0.0921659	-0.000149291	-0.000127536	0.241769	0.0727573	0.0551576	-0.000416127	-0.000227622	0.0688888	0.172112	-0.000274514	8.57677e-05	0.00137108
14q23.2 (SGPP1)	rs4459477	SPM dih 18:0Mol%	14	63415943	A	0.0550459	0.000339214	0.000204121	0.0973603	0.134819	0.121318	9.93701e-07	0.000125773	0.993696	0.102436	0.106887	6.66097e-05	0.000171291	0.697373	1e-16	0.105433	-0.000317448	-0.000120179	0.00825494	0.0727573	0.124642	-6.80105e-05	-0.00014343	0.637043	0.172112	-6.19325e-05	6.46648e-05	0.338191
14q23.2 (SGPP1)	rs12889954	SPM dih 18:0Mol%	14	63457221	G	0.0907012	-0.000154704	-0.000157991	0.328661	0.134819	0.157563	-8.96724e-05	-0.000110869	0.418621	0.102436	0.151146	-8.46887e-05	-0.000138038	0.539534	1e-16	0.184162	-0.000214444	-8.75287e-05	0.0142861	0.0727573	0.13467	-0.00016072	-0.000139949	0.253138	0.172112	-0.000152284	5.30385e-05	0.00408922
14q23.2 (SGPP1)	rs12881815	SPM dih 18:0Mol%	14	63674348	A	0.0327744	3.08486e-05	0.000271557	0.909774	0.134819	0.0553221	-8.12892e-05	-0.000192348	0.672575	0.102436	0.0515759	5.75764e-06	0.000248844	0.981541	1e-16	0.0501842	0.000122113	0.000184624	0.508345	0.0727573	0.0766476	-0.000152011	-0.000191768	0.430241	0.172112	-1.97485e-05	9.39606e-05	0.833529
19p13.2 (LASS4)	rs4804061	Cer20:0Mol%	19	8072377	G	0.0587786	-0.000456689	-0.000384582	0.236828	0.383595	0.162447	0.000483623	0.000294117	0.10011	0.20215	0.165706	0.000985402	0.000530864	0.0876078	1	0.157459	0.000229515	0.000166646	0.169745	0.481929	0.19697	0.000415321	0.000242481	0.0870094	0.121501	0.000284802	0.000115558	0.0137171
19p13.2 (LASS4)	rs7258249	Cer20:0Mol%	19	8177721	G	0.60061	-0.000184931	-0.000116264	0.113073	0.383595	0.494398	-0.000182789	-0.000127178	0.150641	0.20215	0.556671	-0.000785427	-0.000263469	0.00608253	1	0.479742	-0.000493893	-7.73253e-05	1.92034e-10	0.481929	0.5	-0.000389249	-0.000119156	0.00109835	0.121501	-0.000377206	5.07744e-05	1.09379e-13
19p13.2 (LASS4)	rs11666866	Cer20:0Mol%	19	8191607	A	0.281005	0.000451699	0.000158889	0.00462607	0.383595	0.376445	0.00020706	0.000164851	0.2091	0.20215	0.389685	-9.58132e-05	-0.000304706	0.772304	1	0.417363	0.000534312	9.05719e-05	4.07364e-09	0.481929	0.357759	6.6222e-05	0.000159487	0.678231	0.121501	0.00037125	6.34495e-05	4.88292e-09
19p13.2 (LASS4)	rs1466448	Cer20:0Mol%	19	8195519	C	0.36034	-0.000335055	-0.00013098	0.0108257	0.383595	0.179831	-0.00093176	-0.000270126	0.000561928	0.20215	0.201578	-0.000339601	-0.000479716	0.514756	1	0.215349	-0.000991381	-0.000142625	4.22005e-12	0.481929	0.271614	-0.00024979	-0.000206658	0.227156	0.121501	-0.000593363	8.19467e-05	4.45918e-13
19p13.2 (LASS4)	rs2967625	Cer20:0Mol%	19	8204411	A	0.412348	0.000340141	0.000116299	0.00357396	0.383595	0.456583	9.46949e-05	0.00013484	0.482505	0.20215	0.432665	-7.2575e-05	-0.000274692	0.807905	1	0.479263	0.00039303	7.83725e-05	5.74842e-07	0.481929	0.44341	0.000104318	0.000132852	0.432703	0.121501	0.000274553	5.2584e-05	1.77742e-07
19p13.2 (LASS4)	rs28133	Cer20:0Mol%	19	8233502	A	0.0719814	0.000701206	0.000354452	0.0487568	0.383595	0.0557123	0.000491616	0.000505607	0.330887	0.20215	0.0838235	-0.000874248	-0.0008654	0.352558	1	0.0715605	0.000929161	0.00026908	0.000576392	0.481929	0.117986	0.000105694	0.000320043	0.741416	0.121501	0.000549249	0.000164888	0.000865205
19p13.2 (LASS4)	rs4804061	SPM 18:0	19	8072377	G	0.0587786	0.923275	0.716966	0.198838	0.191096	0.162447	0.702926	0.353398	0.0466957	0.285496	0.165706	0.944952	0.378917	0.0126375	0.369556	0.157459	1.47804	0.333378	9.50533e-06	0.654413	0.19697	0.680537	0.361147	0.0595141	0.269982	0.96845	0.172563	1.99815e-08
19p13.2 (LASS4)	rs7258249	SPM 18:0	19	8177721	G	0.60061	-0.242641	-0.219647	0.270368	0.191096	0.494398	-0.0305282	-0.152618	0.841457	0.285496	0.556671	-0.595592	-0.188262	0.00155813	0.369556	0.479742	-0.910501	-0.155176	4.61758e-09	0.654413	0.5	-0.568877	-0.17824	0.00141468	0.269982	-0.478303	0.0778781	8.16453e-10
19p13.2 (LASS4)	rs11666866	SPM 18:0	19	8191607	A	0.281005	0.530306	0.300563	0.0783363	0.191096	0.376445	0.503579	0.198183	0.0110544	0.285496	0.389685	0.338885	0.215547	0.115902	0.369556	0.417363	0.908232	0.181793	6.04075e-07	0.654413	0.357759	0.383608	0.239011	0.108498	0.269982	0.56874	0.0972124	4.90141e-09
19p13.2 (LASS4)	rs1466448	SPM 18:0	19	8195519	C	0.36034	-0.548665	-0.248669	0.0277032	0.191096	0.179831	-0.878258	-0.324528	0.00680448	0.285496	0.201578	-1.56055	-0.343305	5.47626e-06	0.369556	0.215349	-1.6185	-0.288445	2.09096e-08	0.654413	0.271614	-0.311005	-0.306429	0.310138	0.269982	-0.936599	0.132662	1.66475e-12
19p13.2 (LASS4)	rs2967625	SPM 18:0	19	8204411	A	0.412348	0.330899	0.218913	0.131512	0.191096	0.456583	0.278512	0.16229	0.086137	0.285496	0.432665	0.209154	0.195109	0.283726	0.369556	0.479263	0.760123	0.1572	1.3687e-06	0.654413	0.44341	0.295746	0.1994	0.138027	0.269982	0.405858	0.0814542	6.27182e-07
19p13.2 (LASS4)	rs28133	SPM 18:0	19	8233502	A	0.0719814	0.649712	0.664927	0.329595	0.191096	0.0557123	1.41187	0.606821	0.0199831	0.285496	0.0838235	1.99507	0.60823	0.00103758	0.369556	0.0715605	1.27881	0.540508	0.0181247	0.654413	0.117986	0.759437	0.479446	0.113197	0.269982	1.1892	0.25438	2.94099e-06
19p13.2 (LASS4)	rs4804061	SPM 18:0Mol%	19	8072377	G	0.0587786	-0.000107615	-0.000672977	0.873206	0.398573	0.162447	0.000678885	0.000417665	0.104959	0.488913	0.165706	0.000983339	0.00046514	0.0352616	0.399013	0.157459	0.0011034	0.000299563	0.000233226	0.460174	0.19697	0.000554473	0.000376394	0.141988	0.320971	0.000793402	0.000180291	1.07916e-05
19p13.2 (LASS4)	rs7258249	SPM 18:0Mol%	19	8177721	G	0.60061	-0.000676827	-0.000203305	0.000892369	0.398573	0.494398	-0.00050635	-0.000179923	0.00499945	0.488913	0.556671	-0.000987655	-0.000231128	2.08526e-05	0.399013	0.479742	-0.00111563	-0.000138938	1.03706e-15	0.460174	0.5	-0.000913965	-0.000185989	9.66028e-07	0.320971	-0.000871884	8.04476e-05	2.27604e-27
19p13.2 (LASS4)	rs11666866	SPM 18:0Mol%	19	8191607	A	0.281005	0.000743313	0.0002778	0.0075774	0.398573	0.376445	0.00123307	0.000234627	1.58832e-07	0.488913	0.389685	0.000593809	0.000264738	0.0254997	0.399013	0.417363	0.00105349	0.000162723	9.91935e-11	0.460174	0.357759	0.000817207	0.000249332	0.00108636	0.320971	0.000941474	0.000100381	6.65714e-21
19p13.2 (LASS4)	rs1466448	SPM 18:0Mol%	19	8195519	C	0.36034	-0.000997948	-0.000228952	1.36124e-05	0.398573	0.179831	-0.00157688	-0.000383424	4.09401e-05	0.488913	0.201578	-0.0021291	-0.00042149	4.89167e-07	0.399013	0.215349	-0.00175194	-0.000256007	8.08187e-12	0.460174	0.271614	-0.000944546	-0.000318944	0.00315673	0.320971	-0.00137402	0.000132925	4.79951e-25
19p13.2 (LASS4)	rs2967625	SPM 18:0Mol%	19	8204411	A	0.412348	0.000676016	0.000203392	0.000909773	0.398573	0.456583	0.000666258	0.000192641	0.000561203	0.488913	0.432665	0.000238256	0.000239595	0.322023	0.399013	0.479263	0.000835554	0.000140825	3.06922e-09	0.460174	0.44341	0.00057504	0.000208141	0.00588831	0.320971	0.000660705	8.39045e-05	3.42121e-15
19p13.2 (LASS4)	rs28133	SPM 18:0Mol%	19	8233502	A	0.0719814	0.00220678	0.000619888	0.000381131	0.398573	0.0557123	0.002958	0.000715245	3.70616e-05	0.488913	0.0838235	0.000735946	0.000747406	0.326789	0.399013	0.0715605	0.00197051	0.000483423	4.65254e-05	0.460174	0.117986	0.000967069	0.000500263	0.053984	0.320971	0.00171922	0.000261514	4.89521e-11
19p13.2 (LASS4)	rs4804061	SPM 18:1	19	8072377	G	0.0587786	0.803704	0.40661	0.0483424	0.246476	0.162447	0.351285	0.19737	0.0751032	0.326343	0.165706	0.578934	0.243644	0.0174945	0.313581	0.157459	0.827331	0.177434	3.13713e-06	0.572936	0.19697	0.312988	0.217971	0.151026	0.347807	0.557312	0.0993191	2.00782e-08
19p13.2 (LASS4)	rs7258249	SPM 18:1	19	8177721	G	0.60061	-0.152905	-0.123985	0.218006	0.246476	0.494398	0.00569789	0.0851878	0.946672	0.326343	0.556671	-0.461929	-0.121021	0.000135112	0.313581	0.479742	-0.459109	-0.0824746	2.61652e-08	0.572936	0.5	-0.333576	-0.107772	0.00196675	0.347807	-0.271531	0.0445329	1.07868e-09
19p13.2 (LASS4)	rs11666866	SPM 18:1	19	8191607	A	0.281005	0.258385	0.169632	0.12814	0.246476	0.376445	0.224743	0.110715	0.0423641	0.326343	0.389685	0.382366	0.138447	0.00574809	0.313581	0.417363	0.524829	0.0966236	5.62345e-08	0.572936	0.357759	0.255555	0.144439	0.0768439	0.347807	0.357682	0.0555944	1.24472e-10
19p13.2 (LASS4)	rs1466448	SPM 18:1	19	8195519	C	0.36034	-0.316476	-0.140164	0.024113	0.246476	0.179831	-0.39723	-0.181231	0.0283904	0.326343	0.201578	-1.04305	-0.220665	2.27999e-06	0.313581	0.215349	-0.925398	-0.152752	1.38934e-09	0.572936	0.271614	-0.325583	-0.184579	0.0777446	0.347807	-0.567746	0.0757894	6.83003e-14
19p13.2 (LASS4)	rs2967625	SPM 18:1	19	8204411	A	0.412348	0.0827298	0.12377	0.504354	0.246476	0.456583	0.112525	0.0907129	0.214809	0.326343	0.432665	0.260174	0.125362	0.0379509	0.313581	0.479263	0.408689	0.0835712	1.01287e-06	0.572936	0.44341	0.214198	0.120619	0.0757613	0.347807	0.23547	0.0465067	4.12384e-07
19p13.2 (LASS4)	rs28133	SPM 18:1	19	8233502	A	0.0719814	0.111466	0.376607	0.767508	0.246476	0.0557123	0.639409	0.338716	0.0590606	0.326343	0.0838235	1.05997	0.390282	0.00660953	0.313581	0.0715605	0.739818	0.287147	0.0100003	0.572936	0.117986	0.299936	0.289854	0.30077	0.347807	0.557789	0.146864	0.000145876
19p13.2 (LASS4)	rs4804061	SPM 18:1Mol%	19	8072377	G	0.0587786	0.000325811	0.000466843	0.488035	0.512111	0.162447	0.000266151	0.000258422	0.303054	0.410557	0.165706	0.000671735	0.000304653	0.027611	0.348266	0.157459	0.000652593	0.000192345	0.000701876	0.48324	0.19697	0.000177584	0.000263045	0.499607	0.400482	0.000458426	0.000118	0.000102343
19p13.2 (LASS4)	rs7258249	SPM 18:1Mol%	19	8177721	G	0.60061	-0.00037927	-0.00014046	0.00729818	0.512111	0.494398	-0.000263475	-0.000111421	0.0180452	0.410557	0.556671	-0.000785396	-0.00015135	2.16944e-07	0.348266	0.479742	-0.00055655	-8.92524e-05	4.71267e-10	0.48324	0.5	-0.000517672	-0.000130206	7.01401e-05	0.400482	-0.000487281	5.27478e-05	2.51293e-20
19p13.2 (LASS4)	rs11666866	SPM 18:1Mol%	19	8191607	A	0.281005	0.00035607	0.000191679	0.0649284	0.512111	0.376445	0.000588248	0.00014506	5.00916e-05	0.410557	0.389685	0.000693779	0.000173232	6.30737e-05	0.348266	0.417363	0.000626717	0.000104543	2.1268e-09	0.48324	0.357759	0.000491803	0.000174385	0.0047993	0.400482	0.000577689	6.55903e-05	1.27929e-18
19p13.2 (LASS4)	rs1466448	SPM 18:1Mol%	19	8195519	C	0.36034	-0.00052849	-0.000157713	0.000869932	0.512111	0.179831	-0.000723274	-0.000237254	0.00229974	0.410557	0.201578	-0.00156961	-0.000275985	1.33311e-08	0.348266	0.215349	-0.00105418	-0.000164634	1.59817e-10	0.48324	0.271614	-0.000765952	-0.000222466	0.000575283	0.400482	-0.000850823	8.832e-05	5.77826e-22
19p13.2 (LASS4)	rs2967625	SPM 18:1Mol%	19	8204411	A	0.412348	0.000206867	0.000140587	0.14373	0.512111	0.456583	0.000306471	0.000118984	0.0100026	0.410557	0.432665	0.000359868	0.000156826	0.0218792	0.348266	0.479263	0.000451147	9.04609e-05	6.31353e-07	0.48324	0.44341	0.000406736	0.000145729	0.00525393	0.400482	0.00036545	5.495e-05	2.91926e-11
19p13.2 (LASS4)	rs28133	SPM 18:1Mol%	19	8233502	A	0.0719814	0.000830029	0.000428105	0.0540497	0.512111	0.0557123	0.00137415	0.000442994	0.00192244	0.410557	0.0838235	0.000130401	0.000488646	0.789775	0.348266	0.0715605	0.00113824	0.000310587	0.000251726	0.48324	0.117986	0.000441955	0.000350103	0.20682	0.400482	0.000826168	0.000173383	1.88859e-06
19p13.2 (LASS4)	rs4804061	SPM 20:0Mol%	19	8072377	G	0.0587786	0.000514081	0.000963768	0.593752	0.227385	0.162447	0.000288968	0.000572818	0.614162	0.108299	0.165706	0.00152325	0.000757118	0.0442296	0.169708	0.157459	8.23777e-05	0.000452316	0.855554	0.401701	0.19697	8.36416e-05	0.000594945	0.888754	0.103668	0.000348291	0.000271345	0.199291
19p13.2 (LASS4)	rs7258249	SPM 20:0Mol%	19	8177721	G	0.60061	-0.000441634	-0.000294327	0.133488	0.227385	0.494398	-0.000819997	-0.000248088	0.000956122	0.108299	0.556671	-0.00148524	-0.000375666	7.69736e-05	0.169708	0.479742	-0.000400283	-0.000209516	0.0561855	0.401701	0.5	-0.00074491	-0.000292165	0.0111866	0.103668	-0.000674483	0.000120062	1.93422e-08
19p13.2 (LASS4)	rs11666866	SPM 20:0Mol%	19	8191607	A	0.281005	0.000375536	0.000402723	0.351082	0.227385	0.376445	0.00119912	0.000320839	0.000187692	0.108299	0.389685	0.00130612	0.000428871	0.00232309	0.169708	0.417363	0.000298105	0.000245296	0.224479	0.401701	0.357759	0.000581315	0.000390788	0.138854	0.103668	0.000670486	0.000149932	7.75125e-06
19p13.2 (LASS4)	rs1466448	SPM 20:0Mol%	19	8195519	C	0.36034	-0.000694184	-0.000332898	0.0370447	0.227385	0.179831	-0.00260397	-0.000526052	7.54367e-07	0.108299	0.201578	-0.00208604	-0.000684698	0.00231399	0.169708	0.215349	-9.83064e-05	-0.000384968	0.798537	0.401701	0.271614	-0.000216393	-0.000507368	0.671304	0.103668	-0.000851386	0.000198409	1.77821e-05
19p13.2 (LASS4)	rs2967625	SPM 20:0Mol%	19	8204411	A	0.412348	0.000588291	0.000293675	0.0451552	0.227385	0.456583	0.00063354	0.000262081	0.0157017	0.108299	0.432665	0.000834161	0.000388701	0.0318711	0.169708	0.479263	9.45144e-05	0.000212375	0.656447	0.401701	0.44341	0.00076943	0.000325477	0.0186664	0.103668	0.000480317	0.000124627	0.000116188
19p13.2 (LASS4)	rs28133	SPM 20:0Mol%	19	8233502	A	0.0719814	0.000662782	0.000893127	0.458032	0.227385	0.0557123	-0.000600583	-0.00098593	0.542684	0.108299	0.0838235	0.00180568	0.00120542	0.134142	0.169708	0.0715605	0.00141772	0.000728769	0.0518428	0.401701	0.117986	0.00083743	0.00078434	0.288089	0.103668	0.000846796	0.000392868	0.031129
19p13.2 (LASS4)	rs4804061	SPM 20:1	19	8072377	G	0.0587786	0.78561	0.267093	0.00326797	0.249111	0.162447	0.302444	0.121695	0.0129456	0.175989	0.165706	-0.219616	-0.349914	0.530762	0.182632	0.157459	0.490118	0.103073	1.98398e-06	0.534304	0.19697	0.0667882	0.230259	0.771773	0.0329432	0.380045	0.070239	6.2765e-08
19p13.2 (LASS4)	rs11666866	SPM 20:1	19	8191607	A	0.281005	0.320514	0.111403	0.00401383	0.249111	0.376445	0.12276	0.0681976	0.0718498	0.175989	0.389685	0.588502	0.198271	0.00303215	0.182632	0.417363	0.365711	0.0560865	7.00844e-11	0.534304	0.357759	0.445345	0.150059	0.00299947	0.0329432	0.297405	0.0382547	7.5836e-15
19p13.2 (LASS4)	rs1466448	SPM 20:1	19	8195519	C	0.36034	-0.273513	-0.0920455	0.00296347	0.249111	0.179831	-0.262876	-0.11177	0.0186756	0.175989	0.201578	-1.24078	-0.316498	9.02446e-05	0.182632	0.215349	-0.551725	-0.0885183	4.57889e-10	0.534304	0.271614	-0.26062	-0.196913	0.185659	0.0329432	-0.395178	0.0525969	5.76429e-14
19p13.2 (LASS4)	rs2967625	SPM 20:1	19	8204411	A	0.412348	0.126825	0.0812901	0.118724	0.249111	0.456583	0.0702573	0.0557616	0.207684	0.175989	0.432665	0.410954	0.179683	0.0223573	0.182632	0.479263	0.274448	0.0485182	1.54405e-08	0.534304	0.44341	0.29569	0.124924	0.0179352	0.0329432	0.19143	0.0317373	1.62252e-09
19p13.2 (LASS4)	rs28133	SPM 20:1	19	8233502	A	0.0719814	0.0433241	0.247365	0.860968	0.249111	0.0557123	0.210065	0.209276	0.31549	0.175989	0.0838235	1.14478	0.557439	0.0402597	0.182632	0.0715605	0.412537	0.166651	0.0133066	0.534304	0.117986	0.538303	0.301516	0.074209	0.0329432	0.335165	0.105762	0.00152944
20p12.1 (SPTLC3)	rs680379	C16:0Mol%	20	12917400	A	0.407012	-0.00192588	-0.00101573	0.0590384	0.573449	0.428571	-0.00285564	-0.000858098	0.000875107	0.482035	0.340974	-0.00273588	-0.000799153	0.000618258	0.185485	0.337477	-0.0029818	-0.000833132	0.000356859	0.818934	0.27149	-0.00499484	-0.00103383	1.46541e-06	0.39517	-0.00303022	0.000399378	3.26525e-14
20p12.1 (SPTLC3)	rs680379	Cer Saturated	20	12917400	A	0.407012	0.103954	0.0556609	0.0618146	0.283481	0.428571	0.147021	0.0417798	0.000433268	0.273169	0.340974	0.172484	0.0675408	0.0109311	0.482611	0.337477	0.193168	0.0512062	0.000161717	0.526528	0.27149	0.36462	0.0736712	7.44858e-07	0.10725	0.176401	0.0243939	4.78241e-13
20p12.1 (SPTLC3)	rs680379	Cer Unsaturated	20	12917400	A	0.407012	0.0362614	0.0210663	0.0851964	0.311293	0.428571	0.0391547	0.0134997	0.00372671	0.211334	0.340974	0.038002	0.0187646	0.0452516	0.448378	0.337477	0.0566133	0.0108411	1.79948e-07	0.453168	0.27149	0.0719568	0.0155903	3.92167e-06	0.134613	0.0509508	0.00656485	8.41562e-15
20p12.1 (SPTLC3)	rs680379	Cer22:0	20	12917400	A	0.407012	0.0165147	0.0105883	0.118828	0.259365	0.428571	0.0272111	0.00728894	0.000189056	0.296302	0.340974	0.0295913	0.0121472	0.0148486	0.233532	0.337477	0.0371691	0.00903918	3.92251e-05	0.45228	0.27149	0.0674571	0.0144111	2.85593e-06	0.127573	0.0317947	0.00440341	5.18097e-13
20p12.1 (SPTLC3)	rs680379	Cer23:0	20	12917400	A	0.407012	0.0207655	0.0112118	0.0640105	0.327317	0.428571	0.0238982	0.00687581	0.000509922	0.297059	0.340974	0.0364223	0.0115629	0.00163995	0.406958	0.337477	0.0385071	0.0100514	0.000127606	0.487808	0.27149	0.0546225	0.0112835	1.29248e-06	0.108272	0.0322655	0.00428987	5.42255e-14
20p12.1 (SPTLC3)	rs680379	Cer24:0	20	12917400	A	0.407012	0.0650651	0.0308744	0.0350819	0.338651	0.428571	0.0925548	0.0228793	5.22461e-05	0.25479	0.340974	0.103319	0.03993	0.0102566	0.591361	0.337477	0.0997364	0.0266206	0.000179924	0.453878	0.27149	0.222121	0.04144	8.31902e-08	0.216125	0.103934	0.0133869	8.24009e-15
20p12.1 (SPTLC3)	rs680379	Cer24:1	20	12917400	A	0.407012	0.0362614	0.0210663	0.0851964	0.311293	0.428571	0.0391547	0.0134997	0.00372671	0.211334	0.340974	0.038002	0.0187646	0.0452516	0.448378	0.337477	0.0549293	0.0107905	3.62907e-07	0.451454	0.27149	0.0719568	0.0155903	3.92167e-06	0.134613	0.0503491	0.00655357	1.55775e-14
20p12.1 (SPTLC3)	rs680379	SPM 16:1-OH	20	12917400	A	0.407012	0.0332945	0.0482106	0.490032	0.386914	0.428571	0.0810774	0.0320592	0.0114467	0.313416	0.340974	0.137561	0.0514498	0.00750215	0.43739	0.337477	0.187329	0.0458726	4.43283e-05	0.473111	0.27149	0.184441	0.053356	0.000549904	0.0318088	0.114666	0.0195835	4.76408e-09
20p12.1 (SPTLC3)	rs680379	SPM 16:1-OHMol%	20	12917400	A	0.407012	3.21445e-05	5.72521e-05	0.576385	0.410843	0.428571	0.000182802	4.68582e-05	9.6456e-05	0.338441	0.340974	0.00028093	7.87388e-05	0.000359896	0.279085	0.337477	0.000280075	5.55667e-05	4.64723e-07	0.298361	0.27149	0.000208224	6.88785e-05	0.00263466	0.20024	0.000187421	2.62029e-05	8.51122e-13
20p12.1 (SPTLC3)	rs680379	SPM 16:1Mol%	20	12917400	A	0.407012	-0.000173502	-0.000141372	0.21987	0.458974	0.428571	-0.000223187	-0.000135772	0.10021	0.439602	0.340974	-0.000633778	-0.000198986	0.00144731	0.372825	0.337477	-0.000555715	-0.000125577	9.6315e-06	0.477835	0.27149	-0.000497498	-0.000229016	0.0302817	0.157218	-0.000384497	6.86775e-05	2.1611e-08
4p12 (ATP10D)	rs10938494	GluCer	4	47258205	A	0.137405	0.0935049	0.0297711	0.00168491	0.619638	0.195225	0.0631589	0.0231348	0.00633267	0.477214	0.251799	0.0356337	0.0111395	0.00137978	0.396433	0.227901	0.0654701	0.0108605	1.68169e-09	0.455859	0.210602	0.0622459	0.0137165	5.95352e-06	0.288065	0.0562033	0.00634378	8.03026e-19
4p12 (ATP10D)	rs2351791	GluCer	4	47277144	A	0.139482	0.103483	0.029567	0.000465332	0.619638	0.193978	0.0564718	0.0231385	0.014663	0.477214	0.26361	0.0276609	0.0108883	0.0110719	0.396433	0.251842	0.0555236	0.0101639	4.74418e-08	0.455859	0.212751	0.0745129	0.0135766	4.34503e-08	0.288065	0.0526852	0.00613695	9.09082e-18
4p12 (ATP10D)	rs4695267	GluCer	4	47367058	G	0.215267	0.0688897	0.0230416	0.00279165	0.619638	0.236695	0.0413725	0.0205248	0.043828	0.477214	0.298851	0.0259254	0.0101453	0.0106065	0.396433	0.290129	0.0298762	0.00923358	0.00121934	0.455859	0.26361	0.0547137	0.0122367	8.14264e-06	0.288065	0.0369257	0.00555726	3.04073e-11
4p12 (ATP10D)	rs10938494	GluCer16:0	4	47258205	A	0.137405	0.0412172	0.0117905	0.000472676	0.568738	0.195225	0.0251852	0.00937941	0.00724943	0.456694	0.251799	0.0141597	0.00472627	0.00273592	0.439707	0.227901	0.0301701	0.00472796	1.75685e-10	0.475085	0.210602	0.0242574	0.00580099	2.97173e-05	0.282013	0.0238582	0.00269406	8.30348e-19
4p12 (ATP10D)	rs2351791	GluCer16:0	4	47277144	A	0.139482	0.045336	0.0117047	0.000107363	0.568738	0.193978	0.0217602	0.00938058	0.0203567	0.456694	0.26361	0.0112722	0.00461776	0.0146447	0.439707	0.251842	0.0259664	0.00442703	4.47979e-09	0.475085	0.212751	0.0292874	0.00574186	3.51711e-07	0.282013	0.0225985	0.00260895	4.63878e-18
4p12 (ATP10D)	rs4695267	GluCer16:0	4	47367058	G	0.215267	0.0281899	0.00910657	0.00196444	0.568738	0.236695	0.0149358	0.00832314	0.0727338	0.456694	0.298851	0.0104367	0.00430197	0.0152653	0.439707	0.290129	0.016762	0.00402149	3.07135e-05	0.475085	0.26361	0.0218396	0.00517494	2.50616e-05	0.282013	0.0165353	0.00235897	2.39088e-12
4p12 (ATP10D)	rs10938494	GluCer16:0Mol%	4	47258205	A	0.137405	0.00274176	0.00121746	0.0244757	0.426589	0.195225	0.00277719	0.00178451	0.119642	0.540327	0.251799	0.000764545	0.000595721	0.199354	0.650296	0.227901	0.0040557	0.000555501	3.3255e-13	0.630952	0.210602	0.00225389	0.000628443	0.00035297	0.548298	0.00247685	0.000323099	1.77562e-14
4p12 (ATP10D)	rs2351791	GluCer16:0Mol%	4	47277144	A	0.139482	0.00317205	0.00120723	0.00867272	0.426589	0.193978	0.00216473	0.001785	0.225231	0.540327	0.26361	0.000564411	0.000580852	0.331202	0.650296	0.251842	0.00365721	0.00052232	2.90525e-12	0.630952	0.212751	0.00276053	0.000622111	9.8412e-06	0.548298	0.00245435	0.000312909	4.37632e-15
4p12 (ATP10D)	rs4695267	GluCer16:0Mol%	4	47367058	G	0.215267	0.0024882	0.000935794	0.00790668	0.426589	0.236695	0.00180767	0.00158218	0.25324	0.540327	0.298851	0.000924471	0.000540878	0.0874129	0.650296	0.290129	0.00238013	0.000474195	5.57908e-07	0.630952	0.26361	0.00220724	0.000561712	9.05228e-05	0.548298	0.00193254	0.000281985	7.21393e-12
4p12 (ATP10D)	rs10938494	GluCer24:1	4	47258205	A	0.137405	0.0518092	0.0191619	0.00685589	0.619328	0.195225	0.0376994	0.0143255	0.0084977	0.46779	0.251799	0.0214438	0.00716775	0.00277429	0.354852	0.227901	0.0359872	0.00665402	6.67076e-08	0.436147	0.210602	0.0379765	0.00854975	9.3558e-06	0.279811	0.0327591	0.00397382	1.66939e-16
4p12 (ATP10D)	rs2351791	GluCer24:1	4	47277144	A	0.139482	0.0576072	0.0190304	0.00246902	0.619328	0.193978	0.0344266	0.0143276	0.016269	0.46779	0.26361	0.0163652	0.00700889	0.0195474	0.354852	0.251842	0.0291916	0.00622392	2.82937e-06	0.436147	0.212751	0.0452124	0.00846261	9.80826e-08	0.279811	0.0301739	0.0038414	3.99997e-15
4p12 (ATP10D)	rs4695267	GluCer24:1	4	47367058	G	0.215267	0.0405459	0.0148303	0.00625716	0.619328	0.236695	0.0260873	0.0127106	0.0401308	0.46779	0.298851	0.0154244	0.00653182	0.0182046	0.354852	0.290129	0.0145973	0.00565471	0.00995513	0.436147	0.26361	0.0328543	0.00762692	1.72573e-05	0.279811	0.0209181	0.00347861	1.81739e-09
4p12 (ATP10D)	rs10938494	GluCer24:1Mol%	4	47258205	A	0.137405	0.00369724	0.00204914	0.0737189	0.530035	0.195225	0.00505132	0.00288858	0.0803388	0.60026	0.251799	0.00148339	0.000909574	0.102919	0.576472	0.227901	0.00479977	0.000834971	9.98543e-09	0.574562	0.210602	0.00367995	0.00102547	0.000349304	0.356212	0.0034572	0.000503027	6.29581e-12
4p12 (ATP10D)	rs2351791	GluCer24:1Mol%	4	47277144	A	0.139482	0.00423029	0.00203358	0.0392224	0.530035	0.193978	0.00446443	0.00288972	0.122362	0.60026	0.26361	0.00103611	0.00088752	0.243039	0.576472	0.251842	0.00410933	0.00078391	1.73047e-07	0.574562	0.212751	0.00445466	0.00101501	1.22512e-05	0.356212	0.003283	0.000486272	1.46464e-11
4p12 (ATP10D)	rs4695267	GluCer24:1Mol%	4	47367058	G	0.215267	0.00394439	0.00158039	0.0133689	0.530035	0.236695	0.00360619	0.00255974	0.158891	0.60026	0.298851	0.00154764	0.000826532	0.0611443	0.576472	0.290129	0.00207145	0.000711832	0.00371742	0.574562	0.26361	0.00330065	0.000915324	0.000326793	0.356212	0.0023964	0.000439209	4.86524e-08
4p12 (ATP10D)	rs10938494	GluCerMol%	4	47258205	A	0.137405	0.00642382	0.0031296	0.0414153	0.508767	0.195225	0.00787882	0.00460102	0.0868217	0.590918	0.251799	0.00223375	0.00142466	0.116899	0.63055	0.227901	0.00898143	0.00134012	2.34869e-11	0.607124	0.210602	0.00593012	0.00157477	0.000176371	0.451608	0.00594278	0.000790054	5.39486e-14
4p12 (ATP10D)	rs2351791	GluCerMol%	4	47277144	A	0.139482	0.00738691	0.00310531	0.0181061	0.508767	0.193978	0.006677	0.00460275	0.146876	0.590918	0.26361	0.00158653	0.00138937	0.253495	0.63055	0.251842	0.00788959	0.00125927	4.18251e-10	0.607124	0.212751	0.00721195	0.00155878	4.06192e-06	0.451608	0.00575444	0.00076447	5.17771e-14
4p12 (ATP10D)	rs4695267	GluCerMol%	4	47367058	G	0.215267	0.00639557	0.00241188	0.0084243	0.508767	0.236695	0.00548925	0.00407755	0.178234	0.590918	0.298851	0.00247881	0.00129379	0.0553736	0.63055	0.290129	0.00451368	0.00114335	8.27315e-05	0.607124	0.26361	0.00548872	0.00140661	0.000101694	0.451608	0.00435144	0.000690089	2.87028e-10
