# Supplementary material for: Genetic Determinants of Circulating Sphingolipid Concentrations in European Populations
Source: PLoS Genet. 2009 Oct 2;5(10):e1000672. doi: 10.1371/journal.pgen.1000672 (PMC2745562; doi:10.1371/journal.pgen.1000672)
Supplement: Table S2 — Variance in circulating sphingolipid concentrations. The upper part of the table shows p-values (NS - not significant p-value >0.05) estimated using a multiple regression model. The bottom part of the table, shows the fraction of variance of the traits explained by sex, age and all the significant SNPs from the regression model. (0.06 MB XLS) [file pgen.1000672.s002.xls]

## Sheet: Sheet1
P-value for association between all traits and each SNPs	SM 14:0	SM 15:0	SM 16:1	SM 16:0	dihSM 16:0	SM 17:0	SM 18:2	SM 18:1	SM 18:0	dihSM 18:0	SM 20:1	SM 20:0	SM 22:2	SM 22:1	SM 22:0	dihSM 22:0	SM 23:1	SM 23:0	dihSM 23:0	SM 24:3	SM 24:2	SM 24:1	SM 24:0	dihSM 24:0	SM saturated	SM unsaturated	SM total	dihSM	SM mol% 14:0	SM mol% 15:0	SM mol% 16:1	SM mol% 16:0	dihSM mol% 16:0	SM mol% 17:0	SM mol% 18:2	SM mol% 18:1	SM mol% 18:0	dihSM mol% 18:0	SM mol% 20:1	SM mol% 20:0	dihSM mol% 20:0	SM mol% 22:2	SM mol% 22:1	SM mol% 22:0	dihSM mol% 22:0	SM mol% 23:1	SM mol% 23:0	dihSM mol% 23:0	SM mol% 24:3
rs4695267	NS	NS	NS	NS	NS	NS	NS	NS	NS	NS	NS	NS	0.00862629	NS	NS	NS	NS	NS	NS	NS	NS	NS	NS	NS	NS	NS	NS	NS	NS	NS	NS	NS	NS	NS	NS	NS	NS	NS	NS	NS	NS	0.0182867	NS	NS	NS	NS	NS	NS	NS
rs10938494	NS	NS	NS	NS	NS	NS	NS	NS	NS	NS	NS	NS	NS	NS	NS	NS	NS	NS	NS	NS	NS	NS	NS	NS	NS	NS	NS	NS	NS	NS	NS	NS	NS	NS	NS	NS	0.0165312	NS	NS	NS	NS	NS	NS	NS	NS	NS	NS	NS	NS
rs2351791	NS	NS	NS	NS	NS	NS	NS	NS	NS	NS	NS	NS	NS	NS	NS	NS	NS	NS	NS	NS	NS	NS	NS	NS	NS	NS	NS	NS	NS	NS	NS	NS	NS	NS	NS	NS	0.0390634	NS	NS	NS	NS	NS	NS	NS	NS	NS	NS	NS	NS
rs174546	NS	NS	NS	NS	NS	NS	NS	NS	NS	NS	NS	NS	NS	NS	0.0901552	NS	NS	NS	NS	0.092724	0.00351087	NS	0.0684947	NS	NS	NS	NS	NS	NS	NS	NS	0.0608261	NS	NS	NS	NS	NS	NS	NS	NS	NS	NS	0.0631429	0.0115702	NS	NS	0.0304457	NS	NS
rs1535	NS	NS	NS	NS	NS	NS	NS	0.00353301	NS	NS	NS	0.0735818	0.0520737	NS	NS	NS	NS	NS	NS	NS	NS	NS	NS	NS	NS	NS	NS	NS	0.0801713	NS	NS	NS	NS	NS	NS	0.00422144	NS	NS	NS	0.0254678	NS	0.00160297	0.066385	NS	NS	NS	NS	NS	NS
rs102275	NS	NS	NS	NS	NS	NS	NS	NS	NS	NS	NS	0.0699893	0.0753277	0.0770986	NS	NS	NS	NS	NS	NS	NS	NS	NS	NS	NS	NS	NS	NS	NS	0.0879841	0.0957868	NS	NS	NS	NS	NS	NS	NS	NS	0.0822104	NS	NS	0.0795098	0.00435539	NS	NS	NS	NS	NS
rs174537	NS	NS	NS	0.0990011	NS	NS	0.0951441	0.000212727	0.0995653	NS	NS	NS	NS	NS	NS	NS	NS	NS	NS	0.071326	0.000481968	0.0654832	NS	NS	NS	0.09404	NS	NS	NS	NS	NS	NS	NS	NS	NS	0.000346078	NS	NS	NS	0.0185632	NS	0.00280961	0.0736393	NS	NS	NS	NS	NS	NS
rs1000778	NS	NS	1.03845e-13	NS	NS	NS	NS	8.74754e-05	NS	NS	NS	NS	NS	NS	NS	NS	NS	NS	NS	NS	NS	NS	NS	NS	NS	NS	NS	NS	NS	NS	7.93788e-08	NS	NS	NS	NS	0.000741025	NS	NS	NS	NS	NS	NS	0.000152079	NS	NS	NS	NS	NS	NS
rs174449	NS	NS	0.0674686	NS	NS	0.0670498	NS	NS	NS	NS	4.51384e-11	NS	NS	NS	0.000929871	NS	NS	NS	NS	NS	0.0843541	NS	NS	NS	0.078036	1.01084e-07	NS	NS	NS	NS	NS	NS	NS	NS	NS	NS	NS	NS	0.0806594	NS	NS	NS	NS	NS	NS	NS	NS	NS	NS
rs174556	NS	NS	NS	NS	NS	NS	NS	NS	NS	NS	NS	NS	NS	NS	NS	NS	NS	NS	NS	NS	NS	NS	NS	NS	NS	NS	NS	NS	NS	0.0268389	0.000949299	NS	NS	NS	NS	NS	NS	NS	NS	NS	0.0713848	NS	NS	NS	NS	NS	NS	NS	0.0934683
rs12881815	NS	NS	NS	NS	NS	NS	NS	NS	NS	NS	NS	NS	NS	NS	NS	NS	NS	NS	NS	NS	NS	NS	NS	NS	NS	NS	NS	NS	NS	0.0411284	NS	NS	NS	NS	NS	NS	NS	NS	NS	NS	NS	NS	NS	NS	NS	NS	NS	NS	NS
rs7157785	9.69465e-42	5.84819e-18	NS	NS	7.71319e-15	NS	NS	NS	NS	NS	NS	2.99004e-08	NS	7.63229e-07	NS	NS	NS	NS	NS	NS	NS	NS	NS	NS	NS	NS	NS	NS	4.53971e-67	4.62206e-06	NS	0.0632251	1.48954e-25	NS	NS	NS	NS	NS	NS	1.10016e-09	NS	NS	2.42155e-16	NS	NS	NS	3.51362e-13	NS	NS
rs4902242	NS	0.0990212	NS	NS	NS	NS	NS	NS	NS	NS	NS	NS	NS	NS	NS	NS	NS	NS	NS	NS	NS	NS	NS	NS	NS	NS	NS	NS	NS	0.00293321	NS	NS	NS	NS	NS	NS	0.0012175	NS	NS	NS	NS	NS	NS	NS	NS	NS	NS	NS	NS
rs12889954	NS	NS	NS	NS	NS	NS	NS	NS	NS	NS	NS	NS	NS	NS	NS	NS	NS	NS	NS	NS	NS	NS	NS	NS	NS	NS	NS	NS	NS	NS	NS	NS	NS	NS	NS	NS	NS	NS	NS	NS	NS	NS	NS	0.0609683	NS	8.00327e-05	NS	NS	NS
rs1959033	NS	NS	NS	NS	NS	NS	0.0510565	NS	NS	NS	NS	NS	NS	NS	NS	NS	NS	NS	NS	NS	NS	NS	NS	NS	NS	NS	NS	NS	0.0365659	0.0135723	NS	NS	0.0780168	NS	0.036581	NS	NS	NS	NS	NS	NS	NS	NS	NS	NS	NS	NS	0.0856508	NS
rs4459477	NS	NS	NS	NS	NS	NS	NS	NS	NS	NS	NS	NS	NS	NS	NS	NS	NS	NS	NS	NS	NS	NS	NS	NS	NS	NS	NS	NS	NS	NS	NS	NS	NS	NS	NS	NS	NS	NS	NS	NS	NS	NS	NS	NS	NS	NS	NS	NS	NS
rs4804061	0.000228976	1.79093e-05	2.09117e-06	1.23571e-06	0.000300156	5.20559e-11	0.00541388	6.26549e-10	9.9393e-11	NS	0.00632504	3.95751e-05	0.00854999	6.50673e-05	7.69475e-07	0.0170953	1.02188e-06	1.11435e-06	0.0897515	NS	0.00584254	0.00434139	2.34235e-05	0.00491308	1.69226e-08	1.23234e-05	NS	NS	NS	NS	NS	NS	NS	0.00029838	NS	0.00239427	0.000301223	NS	NS	NS	NS	NS	NS	0.0393619	NS	NS	NS	NS	NS
rs7258249	NS	NS	NS	NS	NS	NS	NS	NS	NS	NS	NS	NS	NS	NS	NS	NS	NS	NS	NS	NS	NS	NS	NS	NS	NS	NS	NS	NS	NS	NS	NS	NS	NS	NS	NS	NS	0.00372626	0.0910587	NS	NS	NS	NS	NS	NS	NS	NS	NS	NS	NS
rs1466448	NS	NS	NS	NS	NS	0.00350368	7.17556e-05	4.80435e-13	6.22536e-08	NS	0.00106527	0.0319736	NS	NS	NS	NS	NS	NS	NS	NS	NS	NS	NS	0.0692751	NS	NS	NS	NS	NS	NS	0.0960918	NS	NS	NS	0.000214695	3.21435e-12	6.01112e-24	NS	0.0017478	NS	NS	0.0608215	NS	NS	NS	NS	8.37801e-06	NS	0.0409746
rs11666866	0.000370007	0.0116142	NS	0.0399527	NS	0.0160327	NS	NS	NS	NS	2.03753e-06	NS	NS	NS	NS	NS	NS	0.0103269	NS	NS	NS	NS	NS	NS	NS	NS	NS	NS	2.05927e-05	0.00109164	NS	NS	NS	NS	NS	1.21527e-07	0.0962137	NS	6.58992e-07	NS	NS	NS	NS	NS	NS	NS	NS	NS	NS
rs2967625	0.000951815	0.0410732	NS	0.0214119	0.0775551	0.0262168	NS	0.0937666	2.69946e-05	NS	NS	0.000358441	NS	NS	NS	NS	NS	NS	NS	NS	NS	NS	NS	NS	NS	NS	NS	NS	0.00218812	NS	NS	NS	NS	NS	NS	NS	NS	NS	NS	NS	NS	NS	0.0893286	NS	NS	NS	NS	0.0908056	NS
rs28133	NS	NS	NS	NS	NS	NS	NS	0.000569627	8.97234e-06	0.0690522	0.000651245	0.038293	NS	NS	NS	NS	NS	NS	NS	NS	NS	NS	NS	NS	NS	NS	NS	NS	NS	NS	NS	0.0049437	NS	NS	NS	0.000645355	8.30743e-07	NS	0.000161305	0.0274934	0.00113964	NS	NS	NS	NS	NS	NS	NS	NS
rs680379	0.000361023	4.85508e-05	0.0244546	NS	0.00769555	3.04256e-09	NS	NS	9.80421e-05	0.0200613	NS	3.65352e-09	0.00657049	0.000104171	0.015792	NS	0.0170061	0.0104776	0.0857289	NS	NS	NS	NS	0.00724134	0.0977346	NS	NS	NS	4.28566e-05	1.99895e-06	1.57629e-10	6.22517e-06	0.0419429	1.21126e-13	NS	NS	6.6347e-05	0.0787052	NS	1.57213e-08	0.0967929	0.0274664	4.68606e-08	NS	NS	0.00261319	0.0206378	NS	NS
Fraction of the trait-variance explained by:
Sex	0.0877552	0.115888	0.125512	0.0881086	0.0348298	0.106594	0.0103284	0.0705828	0.062245	0.014924	0.0217421	0.0125238	0.00603939	0.0307793	0.0104231	0.00168862	0.0591151	0.037729	0.00309387	0.0276834	0.0530837	0.0394965	0.00948747	0.000780437	0.0677034	0.0667505	NS	NS	0.0211464	0.0454481	0.0638772	0.0045818	0.000619453	0.04238	0.000633473	0.011745	0.00314705	0.00219195	0.00161632	0.00346745	0.00242045	7.08128e-05	0.0123388	0.033788	0.000961546	0.00288341	0.000427128	0.000940574	0.00213791
Age	0.042786	0.052246	0.115986	0.0422736	0.0266621	0.0479689	0.108954	0.118824	0.0513822	0.00271073	0.0986646	0.016665	0.00661877	0.101729	0.0131997	0.000198061	0.126061	0.0344905	0.00386896	0.0508886	0.11182	0.0287943	2.26205e-05	0.000846093	0.0386979	0.101486	NS	NS	0.000295741	0.00368078	0.0516886	0.0229429	0.000243224	0.00283732	0.0597769	0.0644343	0.000323981	0.000419015	0.0528549	0.00118926	0.00134447	5.91524e-05	0.0425178	0.0234657	0.00624795	0.0823123	0.000638876	0.000123095	0.0139988
The significant SNPs	0.0521162	0.0263746	0.0166115	0.00643113	0.0204957	0.0196748	0.0064789	0.0398395	0.0347114	0.0013809	0.0292798	0.0289532	0.00648202	0.0130976	0.0106282	0.00148065	0.00623087	0.00883201	0.00479084	0.00623811	0.00688949	0.00197666	0.00461481	0.00390566	0.00739216	0.0104587	NS	NS	0.100718	0.0485715	0.0260431	0.00724125	0.0309915	0.0166919	0.00434705	0.0543667	0.054527	0.00928507	0.0198502	0.0216225	0.0027681	0.00551876	0.0280323	0.00365307	0.00366095	0.00573881	0.0231786	0.00446572	0.00107679
NS - not significant ( p>0.05)
[truncated: 32 more columns]
