# Supplementary material for: Genetic Determinants of Circulating Sphingolipid Concentrations in European Populations
Source: PLoS Genet. 2009 Oct 2;5(10):e1000672. doi: 10.1371/journal.pgen.1000672 (PMC2745562; doi:10.1371/journal.pgen.1000672)
Supplement: Table S3 — Variants significantly associated with matched metabolite sphingolipid ratios. 32 variants in 5 distinct chromosomal locations demonstrate genome-wide significant association signals with matched metabolite ratios designed to probe metabolism (11 ratios), desaturation (16 ratios) and elongation (16 ratios) - details of the ratios are provided in the table. The p-values for significant signals across the sphingolipid species are shown for each population separately and jointly, and the direction of the association effects, as derived from the standardized regression coefficient (β), is provided. Sex-specific age adjusted results are also displayed, as these provided additional information with the ratio analysis that was more significant than the sex-specific effects seen in the analysis of the single species (not shown). (0.09 MB XLS) [file pgen.1000672.s003.xls]

## Sheet: Top hits
Ratio	trait alias	group	name	strand	allele1	allele2	effallele	chromosome	position	n	npops	beta	sebeta	effallelefreq	call	pexhwe	obetaNSPHS	obetaCROATIA	obetaERF	obetaORKNEY	obetaTYROL	oseNSPHS	oseCROATIA	oseERF	oseORKNEY	oseTYROL	chi2	p	GENE
GluCer24:1/Cer24:1	met9	all	rs2351791	TOP	A	C	C	4	47277144	3935	5	-0.242835	0.0293619	0.781957	1	1.60064	-0.271629	-0.111724	-0.33562	-0.216847	-0.295866	0.0886447	0.0602993	0.0699823	0.0704943	0.0532827	68.4	1.33479e-16	ATP10D
GluCer24:1/Cer24:1	met9	all	rs10938494	TOP	A	G	G	4	47258205	3928	5	-0.244737	0.0299495	0.791624	0.998225	2.04945	-0.231952	-0.134667	-0.288102	-0.224498	-0.321769	0.0893871	0.0624079	0.0699797	0.0702253	0.0553872	66.776	3.04186e-16	ATP10D
GluCer24:1/Cer24:1	met9	all	rs4695267	TOP	A	G	G	4	47367058	3930	5	0.183853	0.0271137	0.265013	0.99873	3.05437	0.240053	0.158731	0.248342	0.149703	0.155278	0.0741469	0.0573431	0.0626462	0.0651229	0.051054	45.9793	1.19512e-11	ATP10D
GluCer24:1/Cer24:1	met9	all	rs6832495	TOP	A	G	G	4	47304421	3927	5	0.16564	0.0247054	0.429463	0.997968	3.46325	0.133258	0.111204	0.275663	0.0561801	0.223627	0.0664187	0.0539681	0.05696	0.0567684	0.047149	44.9516	2.01962e-11	ATP10D
GluCer24:1/Cer24:1	met9	all	rs2351784	TOP	A	G	G	4	47364192	3932	5	-0.149718	0.0243417	0.453459	0.999238	13.4642	-0.112829	-0.12768	-0.254375	-0.0595104	-0.181902	0.0627135	0.0539542	0.0577175	0.0553961	0.0464299	37.8309	7.71509e-10	ATP10D
GluCer24:1/Cer24:1	met9	all	rs17462424	TOP	A	G	G	4	47293055	3910	5	-0.152415	0.0253445	0.382737	0.993733	1.97458	-0.121863	-0.122064	-0.218436	-0.0764889	-0.200867	0.0614859	0.0558598	0.0602292	0.0603752	0.0486905	36.1649	1.81308e-09	ATP10D
GluCer24:1/Cer24:1	met9	all	rs4694863	TOP	A	C	C	4	47330343	3933	5	-0.157697	0.026884	0.286804	0.999493	6.60481	-0.0976532	-0.149859	-0.226268	-0.0936617	-0.20257	0.0641128	0.0585064	0.0657205	0.0639266	0.0518508	34.4078	4.46918e-09	ATP10D
GluCer24:1/Cer24:1	met9	all	rs4298115	TOP	A	G	G	4	47255143	3934	5	0.143392	0.0246493	0.551729	0.999746	0.759976	0.11661	0.0967053	0.137634	0.128687	0.205486	0.06419	0.0538742	0.0570329	0.0586984	0.0465771	33.8406	5.98174e-09	ATP10D
GluCer24:1/Cer24:1	met9	females	rs2351791	TOP	A	C	C	4	47277144	2219	5	-0.257469	0.0376225	0.778729	1	2.29083	-0.291341	-0.150891	-0.415052	-0.191566	-0.274054	0.118171	0.075109	0.0888213	0.0957635	0.0671436	46.8334	7.72869e-12	ATP10D
GluCer24:1/Cer24:1	met9	females	rs10938494	TOP	A	G	G	4	47258205	2217	5	-0.259745	0.0383337	0.789581	0.9991	1.40556	-0.214748	-0.186288	-0.346853	-0.194849	-0.315435	0.118693	0.0778359	0.088517	0.094707	0.0697825	45.9125	1.23655e-11	ATP10D
GluCer24:1/Cer24:1	met9	females	rs6832495	TOP	A	G	G	4	47304421	2213	5	0.182928	0.0319019	0.425892	0.997298	1.45029	0.116363	0.121328	0.355983	0.119991	0.184615	0.0871857	0.0686019	0.0735358	0.0769225	0.0592761	32.8797	9.8041e-09	ATP10D
GluCer16:0/Cer16:0	met8	all	rs10938494	TOP	A	G	G	4	47258205	3928	5	-0.215697	0.0294867	0.791624	0.998225	2.04945	-0.134233	-0.0936624	-0.259976	-0.152917	-0.340629	0.0897823	0.0624166	0.0695572	0.0702642	0.0526935	53.51	2.57281e-13	ATP10D
GluCer16:0/Cer16:0	met8	all	rs2351791	TOP	A	C	C	4	47277144	3935	5	-0.210015	0.0287885	0.781957	1	1.60064	-0.146558	-0.0901741	-0.297334	-0.11939	-0.313422	0.0889863	0.060314	0.0695586	0.0705319	0.0501431	53.2183	2.98466e-13	ATP10D
GluCer16:0/Cer16:0	met8	all	rs4695267	TOP	A	G	G	4	47367058	3930	5	0.158788	0.0266264	0.265013	0.99873	3.05437	0.109549	0.0926049	0.204368	0.114711	0.222813	0.0742787	0.0573563	0.0623119	0.0651755	0.0480946	35.5639	2.4682e-09	ATP10D
GluCer16:0/Cer16:0	met8	females	rs10938494	TOP	A	G	G	4	47258205	2217	5	-0.237452	0.0380331	0.789581	0.9991	1.40556	-0.119819	-0.137724	-0.334107	-0.13921	-0.341076	0.119218	0.0785359	0.0874848	0.0953802	0.0676899	38.9789	4.28406e-10	ATP10D
GluCer16:0/Cer16:0	met8	females	rs2351791	TOP	A	C	C	4	47277144	2219	5	-0.228674	0.0372834	0.778729	1	2.29083	-0.152644	-0.129241	-0.380931	-0.0924076	-0.301655	0.118682	0.076158	0.0876888	0.0964223	0.0647688	37.6187	8.6017e-10	ATP10D
GluCer/Cer_tot	met10	all	rs2351791	TOP	A	C	C	4	47277144	3935	5	-0.245692	0.0294087	0.781957	1	1.60064	-0.243003	-0.113999	-0.348778	-0.224139	-0.302937	0.0889188	0.060283	0.0706005	0.0705886	0.0532044	69.7959	6.57694e-17	ATP10D
GluCer/Cer_tot	met10	all	rs10938494	TOP	A	G	G	4	47258205	3928	5	-0.244265	0.030008	0.791624	0.998225	2.04945	-0.20884	-0.135481	-0.289532	-0.224843	-0.327519	0.0897008	0.0623979	0.0706003	0.0703241	0.0553367	66.2595	3.95291e-16	ATP10D
GluCer/Cer_tot	met10	all	rs4695267	TOP	A	G	G	4	47367058	3930	5	0.192093	0.0271586	0.265013	0.99873	3.05437	0.215374	0.174162	0.257364	0.14696	0.180311	0.0742659	0.0573282	0.0631585	0.0652679	0.0509815	50.0274	1.51615e-12	ATP10D
GluCer/Cer_tot	met10	all	rs6832495	TOP	A	G	G	4	47304421	3927	5	0.152076	0.0247686	0.429463	0.997968	3.46325	0.110449	0.0808638	0.244877	0.0880879	0.208831	0.0664722	0.0539604	0.0576	0.0570002	0.0470835	37.6981	8.25869e-10	ATP10D
GluCer/Cer_tot	met10	all	rs4694863	TOP	A	C	C	4	47330343	3933	5	-0.163014	0.0269354	0.286804	0.999493	6.60481	-0.113531	-0.114875	-0.250294	-0.125672	-0.204369	0.0641687	0.0585004	0.0664499	0.0640368	0.0517825	36.6269	1.43047e-09	ATP10D
GluCer/Cer_tot	met10	all	rs2351784	TOP	A	G	G	4	47364192	3932	5	-0.142867	0.0243929	0.453459	0.999238	13.4642	-0.0849346	-0.112214	-0.236912	-0.0867064	-0.177146	0.062554	0.0539468	0.0583955	0.0555963	0.0463893	34.3036	4.71499e-09	ATP10D
GluCer/Cer_tot	met10	all	rs17462424	TOP	A	G	G	4	47293055	3910	5	-0.147549	0.0253929	0.382737	0.993733	1.97458	-0.128832	-0.0891296	-0.21114	-0.116314	-0.18302	0.0615821	0.0558567	0.060834	0.0604952	0.0486098	33.7636	6.22331e-09	ATP10D
GluCer/Cer_tot	met10	females	rs2351791	TOP	A	C	C	4	47277144	2219	5	-0.258648	0.0376056	0.778729	1	2.29083	-0.251889	-0.130768	-0.49874	-0.143672	-0.283129	0.118368	0.0755511	0.0893575	0.0951868	0.0666741	47.3056	6.07377e-12	ATP10D
GluCer/Cer_tot	met10	females	rs10938494	TOP	A	G	G	4	47258205	2217	5	-0.258101	0.038314	0.789581	0.9991	1.40556	-0.186405	-0.165573	-0.416997	-0.160306	-0.31187	0.118895	0.0781922	0.0889635	0.0941257	0.0693883	45.3801	1.62272e-11	ATP10D
SM_tot/Cer_tot	met11	all	rs174537	TOP	A	C	C	11	61309256	3906	5	0.160861	0.0258518	0.65745	0.992833	17.5903	0.163583	0.2405	0.128663	0.102031	0.153663	0.0635528	0.0556387	0.0644096	0.061365	0.048849	38.7186	4.89533e-10	FADS1-3
SM_tot/Cer_tot	met11	all	rs1535	TOP	A	G	G	11	61354548	3933	5	-0.158754	0.0256854	0.347699	0.999492	17.8465	-0.163583	-0.227836	-0.126028	-0.0998659	-0.159429	0.0635528	0.0553903	0.0625672	0.0613694	0.0487226	38.2012	6.38121e-10	FADS1-3
SM_tot/Cer_tot	met11	all	rs174546	TOP	A	G	G	11	61326406	3934	5	0.154123	0.0257621	0.652517	0.999746	15.7142	0.16349	0.211556	0.135878	0.0842796	0.158072	0.0635493	0.0549147	0.0643425	0.0612547	0.0488272	35.7906	2.19703e-09	FADS1-3
SM_tot/Cer_tot	met11	all	rs174556	TOP	A	G	G	11	61337211	3934	5	0.158466	0.0265745	0.690137	0.999746	11.3606	0.163685	0.218797	0.157043	0.107692	0.144609	0.0632683	0.0588372	0.067764	0.0630677	0.0494983	35.5585	2.47501e-09	FADS1-3
SM_tot/Cer_tot	met11	all	rs102275	TOP	A	G	G	11	61314379	3935	5	-0.149524	0.0255903	0.354384	1	17.0404	-0.159579	-0.207742	-0.126846	-0.0842796	-0.15237	0.0636548	0.0546438	0.0625547	0.0612547	0.0486059	34.1405	5.12736e-09	FADS1-3
SM24:1/Cer24:1	met7	all	rs680379	TOP	A	G	G	20	12917400	3935	5	0.196677	0.025325	0.644854	1	9.54136	0.125605	0.126591	0.235929	0.257102	0.227187	0.0622183	0.0555607	0.0621086	0.0576835	0.0489611	60.3122	8.09442e-15	SPTLC3
SM24:1/Cer24:1	met7	females	rs680379	TOP	A	G	G	20	12917400	2219	5	0.204608	0.032741	0.65187	1	9.53047	0.161256	0.124911	0.267789	0.261071	0.215721	0.0808207	0.0716085	0.0790242	0.0785904	0.0616965	39.0534	4.12369e-10	SPTLC3
SM24:0/Cer24:0	met6	all	rs680379	TOP	A	G	G	20	12917400	3935	5	0.233017	0.0253062	0.644854	1	9.54136	0.159678	0.19907	0.289259	0.354015	0.183356	0.0621933	0.0554441	0.0622077	0.0577393	0.0488353	84.7854	3.32567e-20	SPTLC3
SM24:0/Cer24:0	met6	females	rs680379	TOP	A	G	G	20	12917400	2219	5	0.23508	0.0325586	0.65187	1	9.53047	0.150958	0.191113	0.322221	0.356353	0.190751	0.0805152	0.0699789	0.0789913	0.0785901	0.0616969	52.1318	5.18989e-13	SPTLC3
SM24:0/Cer24:0	met6	males	rs680379	TOP	A	G	G	20	12917400	1716	5	0.217608	0.0375381	0.635781	1	7.28902	0.0897915	0.203617	0.29641	0.295568	0.198796	0.0912971	0.0853692	0.0932922	0.0815513	0.0730842	33.605	6.75204e-09	SPTLC3
SM24:0/Cer24:0	met6	all	rs6078866	TOP	A	G	G	20	12922567	3931	5	0.149838	0.0265036	0.303358	0.998984	0.892828	0.127013	0.111423	0.111377	0.228792	0.168146	0.0683166	0.0571487	0.0605096	0.0623053	0.051817	31.9622	1.57203e-08	SPTLC3
SM24:0/Cer24:0	met6	all	rs3848751	TOP	A	C	C	20	12913401	3933	5	0.149718	0.0264983	0.303458	0.999492	0.730279	0.124188	0.113858	0.111377	0.228792	0.167318	0.0682467	0.05716	0.0605096	0.0623053	0.0517999	31.9237	1.60353e-08	SPTLC3
SM23:0/Cer23:0	met5	all	rs680379	TOP	A	G	G	20	12917400	3935	5	0.148987	0.025267	0.644854	1	9.54136	0.102255	0.151217	0.132504	0.191829	0.155767	0.0619377	0.0554188	0.0620164	0.0576283	0.0488549	34.7686	3.71321e-09	SPTLC3
SM_tot/Cer_tot	met11	all	rs680379	TOP	A	G	G	20	12917400	3935	5	0.184016	0.025306	0.644854	1	9.54136	0.129983	0.147019	0.188439	0.255495	0.191916	0.0622141	0.0555023	0.0623297	0.0576435	0.0487832	52.8765	3.55187e-13	SPTLC3
SM16:0/SM16:1	det1	all	rs1000778	TOP	A	G	G	11	61411881	3912	5	-0.214779	0.0268629	0.73249	0.994166	9.93654	-0.263845	-0.116458	-0.25756	-0.222121	-0.24505	0.0728723	0.0556459	0.0743559	0.0607061	0.0486622	63.9261	1.29176e-15	FADS1-3
SM16:0/SM16:1	det1	all	rs174556	TOP	A	G	G	11	61337211	3934	5	-0.166617	0.0264409	0.690137	0.999746	11.3606	-0.22541	-0.0865713	-0.147435	-0.209016	-0.174973	0.063348	0.0574228	0.0672017	0.0637117	0.0493797	39.7086	2.94822e-10	FADS1-3
SM16:0/SM16:1	det1	all	rs174449	TOP	A	G	G	11	61396955	3931	5	0.147918	0.0247894	0.371025	0.998986	2.63952	0.141476	0.0706131	0.180968	0.178425	0.175647	0.0635644	0.0519861	0.0628121	0.0571928	0.0471085	35.6049	2.41681e-09	FADS1-3
SM16:0/SM16:1	det1	females	rs1000778	TOP	A	G	G	11	61411881	2208	5	-0.241668	0.0351823	0.736866	0.995053	5.65536	-0.19921	-0.151164	-0.320239	-0.298669	-0.259562	0.0959765	0.0731886	0.097064	0.0814742	0.062518	47.1833	6.46504e-12	FADS1-3
SM16:0/SM16:1	det1	females	rs174556	TOP	A	G	G	11	61337211	2218	5	-0.207958	0.034582	0.698828	0.99955	7.43665	-0.2366	-0.190147	-0.251358	-0.272576	-0.144014	0.0850461	0.0754651	0.0855668	0.084734	0.0636971	36.1618	1.81597e-09	FADS1-3
SM18:0/SM18:1	det2	all	rs174556	TOP	A	G	G	11	61337211	3934	5	-0.210013	0.0264205	0.690137	0.999746	11.3606	-0.282654	-0.0988149	-0.236682	-0.170486	-0.258179	0.0634651	0.057308	0.0675903	0.0633533	0.0492798	63.1846	1.88217e-15	FADS1-3
SM18:0/SM18:1	det2	all	rs1000778	TOP	A	G	G	11	61411881	3912	5	-0.204113	0.0268127	0.73249	0.994166	9.93654	-0.264373	-0.0323362	-0.388278	-0.222433	-0.218905	0.0727758	0.055531	0.0746773	0.0603029	0.0485893	57.9508	2.68752e-14	FADS1-3
SM18:0/SM18:1	det2	all	rs174546	TOP	A	G	G	11	61326406	3934	5	-0.19169	0.0255673	0.652517	0.999746	15.7142	-0.260057	-0.1225	-0.236149	-0.132758	-0.219989	0.0636884	0.0535028	0.0641238	0.0615263	0.0484189	56.2123	6.50535e-14	FADS1-3
SM18:0/SM18:1	det2	all	rs174537	TOP	A	C	C	11	61309256	3906	5	-0.191618	0.0256568	0.65745	0.992833	17.5903	-0.260651	-0.106251	-0.236386	-0.136839	-0.228621	0.0636908	0.0540819	0.0641885	0.0616423	0.0485169	55.7785	8.11153e-14	FADS1-3
SM18:0/SM18:1	det2	all	rs102275	TOP	A	G	G	11	61314379	3935	5	0.187401	0.0254022	0.354384	1	17.0404	0.25812	0.120525	0.201124	0.132758	0.22725	0.0637947	0.0532348	0.0623546	0.0615263	0.0482358	54.4254	1.6146e-13	FADS1-3
SM18:0/SM18:1	det2	all	rs1535	TOP	A	G	G	11	61354548	3933	5	0.18364	0.0254732	0.347699	0.999492	17.8465	0.260651	0.108854	0.195279	0.13635	0.221906	0.0636908	0.0537277	0.062366	0.0616454	0.0483413	51.9718	5.63039e-13	FADS1-3
SM18:0/SM18:1	det2	all	rs174449	TOP	A	G	G	11	61396955	3931	5	0.16533	0.0247396	0.371025	0.998986	2.63952	0.175642	0.0267302	0.291409	0.193582	0.184072	0.0633581	0.051884	0.0630719	0.0568176	0.0470297	44.6601	2.34388e-11	FADS1-3
SM18:0/SM18:1	det2	all	rs174450	TOP	A	C	C	11	61398118	3934	5	0.143093	0.0243036	0.456533	0.999746	2.23497	0.169388	0.0129422	0.22491	0.164871	0.16856	0.0630129	0.0515108	0.0584262	0.0558722	0.0470884	34.6656	3.91498e-09	FADS1-3
SM18:0/SM18:1	det2	females	rs174556	TOP	A	G	G	11	61337211	2218	5	-0.210766	0.034556	0.698828	0.99955	7.43665	-0.254475	-0.143026	-0.276192	-0.239633	-0.182293	0.0846257	0.0759652	0.0861026	0.0851714	0.0630223	37.201	1.0656e-09	FADS1-3
SM18:0/SM18:1	det2	females	rs174537	TOP	A	C	C	11	61309256	2199	5	-0.192114	0.0336133	0.666439	0.991268	13.7551	-0.239177	-0.155302	-0.256312	-0.211331	-0.148296	0.0858779	0.07301	0.0815692	0.0841085	0.060833	32.666	1.09433e-08	FADS1-3
SM23:0/SM23:1	det6	all	rs7157785	TOP	A	C	C	14	63305309	3082	4	0.345408	0.0382553	0.848475	0.977237	10.0186	0.313261	NA	0.290171	0.291004	0.424041	0.107581	NA	0.0760128	0.0796123	0.0613071	81.5235	1.7319e-19	SGPP1
SM23:0/SM23:1	det6	all	rs4902242	TOP	A	G	G	14	63299842	3856	5	-0.309748	0.0374639	0.114756	0.980292	9.97583	-0.433285	-0.21213	-0.245517	-0.279152	-0.39979	0.11988	0.0740538	0.0930327	0.0914041	0.0666199	68.3581	1.36342e-16	SGPP1
SM23:0/SM23:1	det6	all	rs12889954	TOP	A	G	G	14	63457221	3934	5	-0.254146	0.0338329	0.147687	1	3.42675	-0.24353	-0.185566	-0.201115	-0.124238	-0.409829	0.105434	0.0732831	0.0809513	0.0775898	0.0598956	56.4272	5.83176e-14	SGPP1
SM23:0/SM23:1	det6	all	rs8020821	TOP	A	G	G	14	63284561	3931	5	0.357822	0.0510492	0.939201	0.999239	2.17704	0.511034	0.411415	0.360427	0.190336	0.386891	0.196174	0.118028	0.103139	0.119985	0.0903548	49.131	2.39432e-12	SGPP1
SM23:0/SM23:1	det6	all	rs1959033	TOP	A	G	G	14	63405339	3933	5	0.303356	0.050265	0.938851	0.999746	2.0685	0.195764	0.234515	0.0309638	0.362275	0.480191	0.143987	0.109757	0.121554	0.146779	0.0815274	36.4227	1.58844e-09	SGPP1
SM23:0/SM23:1	det6	females	rs4902242	TOP	A	G	G	14	63299842	2169	5	-0.365849	0.049677	0.115722	0.978147	2.24664	-0.692523	-0.284246	-0.282033	-0.305593	-0.39551	0.157131	0.0999042	0.128719	0.121892	0.085478	54.2368	1.77727e-13	SGPP1
SM23:0/SM23:1	det6	females	rs7157785	TOP	A	C	C	14	63305309	1722	4	0.361873	0.0497402	0.841173	0.975126	2.96635	0.490496	NA	0.285688	0.294725	0.405067	0.139625	NA	0.099672	0.105981	0.0782772	52.9295	3.45743e-13	SGPP1
SM23:0/SM23:1	det6	females	rs12889954	TOP	A	G	G	14	63457221	2218	5	-0.265785	0.0440998	0.151262	1	2.54059	-0.364809	-0.284632	-0.113813	-0.120656	-0.375555	0.13447	0.0958482	0.109655	0.102665	0.0762499	36.3234	1.67148e-09	SGPP1
SM23:0/SM23:1	det6	females	rs8020821	TOP	A	G	G	14	63284561	2216	5	0.384932	0.0652651	0.937274	0.999101	2.2673	0.783132	0.428125	0.259388	0.32746	0.423414	0.261767	0.162505	0.125077	0.155319	0.114011	34.7861	3.67987e-09	SGPP1
SM20:1/SM22:1	det10	all	rs7258249	TOP	A	G	G	19	8177721	3932	5	-0.233447	0.0235713	0.522253	0.999492	2.15037	-0.276855	-0.184113	-0.281636	-0.154011	-0.268664	0.0604205	0.0528788	0.0532802	0.0535643	0.0462507	98.0864	4.0053e-23	LASS4
SM20:1/SM22:1	det10	all	rs11666866	TOP	A	G	G	19	8191607	3882	5	-0.229641	0.0241782	0.629444	0.986942	5.83638	-0.290601	-0.119329	-0.270453	-0.170156	-0.294374	0.0644294	0.0527785	0.056195	0.0561422	0.0457968	90.2093	2.14256e-21	LASS4
SM20:1/SM22:1	det10	all	rs1466448	TOP	A	C	C	19	8195519	3905	5	-0.237101	0.0271136	0.241741	0.992642	29.8458	-0.237073	-0.236416	-0.191912	-0.168746	-0.329171	0.0597901	0.0630731	0.0562347	0.069981	0.0569106	76.4701	2.23578e-18	LASS4
SM20:1/SM22:1	det10	all	rs2967625	TOP	A	G	G	19	8204411	3933	5	-0.180735	0.0235417	0.551996	0.999746	2.05719	-0.21157	-0.0879005	-0.195248	-0.129804	-0.257941	0.0586987	0.0523232	0.0543135	0.0549165	0.0457246	58.9398	1.62569e-14	LASS4
SM20:1/SM22:1	det10	females	rs11666866	TOP	A	G	G	19	8191607	2195	5	-0.233069	0.0315255	0.632574	0.989693	4.67311	-0.321483	-0.0301594	-0.305574	-0.143429	-0.339533	0.083066	0.0702077	0.0705523	0.0749393	0.0598242	54.657	1.4351e-13	LASS4
SM20:1/SM22:1	det10	females	rs1466448	TOP	A	C	C	19	8195519	2202	5	-0.257752	0.0357622	0.237057	0.992812	17.5733	-0.301018	-0.225094	-0.193609	-0.212538	-0.337003	0.0766248	0.0814264	0.0736009	0.0998304	0.0754166	51.9463	5.70385e-13	LASS4
SM20:1/SM22:1	det10	females	rs7258249	TOP	A	G	G	19	8177721	2217	5	-0.203473	0.0303282	0.518268	0.99955	4.92458	-0.306696	-0.0921421	-0.288547	-0.116242	-0.215586	0.0769504	0.068825	0.0671175	0.0729029	0.0580196	45.0112	1.95907e-11	LASS4
SM20:1/SM22:1	det10	males	rs7258249	TOP	A	G	G	19	8177721	1715	5	-0.289502	0.0364599	0.527405	0.999419	2.84245	-0.27012	-0.311432	-0.307923	-0.197816	-0.349648	0.0903766	0.0818513	0.0872799	0.0790014	0.0727251	63.0482	2.0171e-15	LASS4
SM20:1/SM22:1	det10	males	rs11666866	TOP	A	G	G	19	8191607	1687	5	-0.230218	0.0369336	0.62537	0.983448	3.85356	-0.298735	-0.17148	-0.242936	-0.219153	-0.239558	0.0965492	0.0795572	0.0926658	0.0848688	0.0685952	38.8538	4.56762e-10	LASS4
Cer20:0/Cer22:0	el7	all	rs1466448	TOP	A	C	C	19	8195519	3906	5	-0.192093	0.027371	0.241679	0.992644	29.8462	-0.161417	-0.0914558	-0.0653746	-0.272999	-0.365483	0.05846	0.0642102	0.0589031	0.0701929	0.0569364	49.2539	2.24885e-12	LASS4
Cer20:0/Cer22:0	el7	all	rs7258249	TOP	A	G	G	19	8177721	3933	5	-0.155498	0.0237648	0.522121	0.999492	2.02987	-0.171877	-0.162988	-0.125686	-0.0561924	-0.234859	0.0591702	0.0536833	0.0552749	0.0537427	0.0463988	42.8137	6.02078e-11	LASS4
SM16:0/SM18:0	el10	all	rs7258249	TOP	A	G	G	19	8177721	3933	5	0.266755	0.0243075	0.522121	0.999492	2.02987	0.212876	0.256548	0.293806	0.180421	0.345358	0.0632918	0.0537179	0.0567959	0.0556796	0.0464379	120.433	5.08548e-28	LASS4
SM16:0/SM18:0	el10	all	rs1466448	TOP	A	C	C	19	8195519	3906	5	0.28831	0.0281803	0.241679	0.992644	29.8462	0.289852	0.351701	0.126094	0.304356	0.367388	0.0630569	0.0642586	0.0612724	0.0724507	0.0569163	104.671	1.44177e-24	LASS4
SM16:0/SM18:0	el10	all	rs11666866	TOP	A	G	G	19	8191607	3883	5	0.219731	0.0247977	0.62941	0.986945	5.83629	0.180083	0.173393	0.162326	0.292013	0.261061	0.067423	0.0535225	0.0593211	0.0578042	0.0459463	78.5163	7.93406e-19	LASS4
SM16:0/SM18:0	el10	all	rs2967625	TOP	A	G	G	19	8204411	3934	5	0.162242	0.0241133	0.551983	0.999746	2.05726	0.173049	0.0653693	0.132333	0.197131	0.224553	0.0611371	0.0530938	0.0571671	0.0561474	0.0459142	45.2702	1.7164e-11	LASS4
SM16:0/SM18:0	el10	all	rs28133	TOP	A	G	G	19	8233502	3886	5	0.278793	0.0441146	0.91984	0.987703	10.552	0.410405	0.178446	0.203258	0.366072	0.334749	0.116641	0.0883932	0.0897752	0.124968	0.0897117	39.9391	2.62007e-10	LASS4
SM16:0/SM18:0	el10	females	rs7258249	TOP	A	G	G	19	8177721	2218	5	0.270998	0.0311789	0.518034	0.99955	4.89679	0.205845	0.308241	0.321891	0.126864	0.331217	0.082835	0.0693655	0.0714741	0.0742434	0.0579349	75.5457	3.57051e-18	LASS4
SM16:0/SM18:0	el10	females	rs1466448	TOP	A	C	C	19	8195519	2203	5	0.285917	0.0370619	0.23695	0.992815	17.5733	0.237892	0.341447	0.19146	0.222877	0.399591	0.0816699	0.0821883	0.0795024	0.102021	0.0754274	59.5148	1.21379e-14	LASS4
SM16:0/SM18:0	el10	females	rs11666866	TOP	A	G	G	19	8191607	2196	5	0.233355	0.0321785	0.632514	0.989698	4.67311	0.102485	0.197484	0.237034	0.232049	0.319017	0.0872578	0.0705274	0.0737978	0.0766491	0.0598095	52.59	4.10966e-13	LASS4
SM16:0/SM18:0	el10	males	rs7258249	TOP	A	G	G	19	8177721	1715	5	0.252409	0.0368939	0.527405	0.999419	2.84245	0.202736	0.212626	0.208327	0.226464	0.365867	0.0910383	0.0824607	0.0896622	0.0804506	0.0729221	46.8059	7.83755e-12	LASS4
SM16:0/SM18:0	el10	males	rs1466448	TOP	A	C	C	19	8195519	1703	5	0.275571	0.0409238	0.247798	0.99243	13.9702	0.397676	0.340406	0.00736672	0.347781	0.298723	0.0897442	0.0985348	0.0904039	0.0967083	0.0843157	45.3433	1.6535e-11	LASS4
SM16:1/SM18:1	el8	all	rs1466448	TOP	A	C	C	19	8195519	3906	5	0.349156	0.0282379	0.241679	0.992644	29.8462	0.337505	0.391921	0.172768	0.378172	0.454947	0.0628732	0.0642274	0.0621774	0.0722782	0.056921	152.888	4.05181e-35	LASS4
SM16:1/SM18:1	el8	all	rs7258249	TOP	A	G	G	19	8177721	3933	5	0.269336	0.0243138	0.522121	0.999492	2.02987	0.31357	0.297121	0.224651	0.174607	0.320417	0.0631717	0.0536956	0.0571945	0.0555002	0.0464326	122.711	1.61294e-28	LASS4
SM16:1/SM18:1	el8	all	rs11666866	TOP	A	G	G	19	8191607	3883	5	0.23038	0.0248297	0.62941	0.986945	5.83629	0.246374	0.234163	0.118417	0.255182	0.270333	0.0672906	0.0535071	0.0598972	0.0577944	0.0459425	86.0887	1.72046e-20	LASS4
SM16:1/SM18:1	el8	all	rs2967625	TOP	A	G	G	19	8204411	3934	5	0.164403	0.024145	0.551983	0.999746	2.05726	0.198763	0.123423	0.116959	0.153032	0.213353	0.0610382	0.0530774	0.0575817	0.0562652	0.0459084	46.3626	9.82729e-12	LASS4
SM16:1/SM18:1	el8	all	rs28133	TOP	A	G	G	19	8233502	3886	5	0.272953	0.0441681	0.91984	0.987703	10.552	0.445546	0.176922	0.145469	0.403609	0.326958	0.116443	0.0883766	0.0904997	0.124566	0.0897035	38.1908	6.41531e-10	LASS4
SM16:1/SM18:1	el8	females	rs1466448	TOP	A	C	C	19	8195519	2203	5	0.342695	0.0370595	0.23695	0.992815	17.5733	0.261237	0.433176	0.24338	0.311641	0.443539	0.0808083	0.082215	0.0799619	0.102026	0.0756866	85.5098	2.30552e-20	LASS4
SM16:1/SM18:1	el8	females	rs7258249	TOP	A	G	G	19	8177721	2218	5	0.243072	0.0312102	0.518034	0.99955	4.89679	0.268645	0.325032	0.187106	0.0950103	0.300194	0.0817871	0.0693953	0.0717167	0.0743722	0.0582971	60.6566	6.79519e-15	LASS4
SM16:1/SM18:1	el8	females	rs11666866	TOP	A	G	G	19	8191607	2196	5	0.237304	0.0321916	0.632514	0.989698	4.67311	0.124409	0.276479	0.178265	0.179441	0.337689	0.0865692	0.0705065	0.0739104	0.0766809	0.0600569	54.3408	1.68563e-13	LASS4
SM16:1/SM18:1	el8	females	rs2967625	TOP	A	G	G	19	8204411	2218	5	0.186601	0.0313957	0.559739	0.99955	1.15744	0.111677	0.176035	0.173675	0.116259	0.292002	0.0809914	0.0689679	0.0709583	0.0746222	0.0604514	35.3254	2.78975e-09	LASS4
SM16:1/SM18:1	el8	males	rs1466448	TOP	A	C	C	19	8195519	1703	5	0.354455	0.0408588	0.247798	0.99243	13.9702	0.433169	0.310264	0.123433	0.457475	0.434848	0.0866876	0.0983669	0.0912914	0.0989807	0.0843581	75.2576	4.13142e-18	LASS4
SM16:1/SM18:1	el8	males	rs7258249	TOP	A	G	G	19	8177721	1715	5	0.300402	0.0366654	0.527405	0.999419	2.84245	0.346414	0.274997	0.272628	0.257003	0.343416	0.0885671	0.082092	0.0901393	0.0799657	0.0728314	67.1263	2.5466e-16	LASS4
SM16:1/SM18:1	el8	males	rs11666866	TOP	A	G	G	19	8191607	1687	5	0.223254	0.0371511	0.62537	0.983448	3.85356	0.355958	0.164529	0.0423812	0.353162	0.203998	0.0942676	0.0801021	0.0964634	0.0855713	0.068662	36.1122	1.86277e-09	LASS4
SM20:0/SM22:0	el2	all	rs7258249	TOP	A	G	G	19	8177721	3933	5	-0.135771	0.0235266	0.522121	0.999492	2.02987	-0.108052	-0.177096	-0.124754	-0.186255	-0.089981	0.0606967	0.0521577	0.0539456	0.0533299	0.0460081	33.3038	7.88287e-09	LASS4
SM22:1/SM24:1	el14	all	rs7258249	TOP	A	G	G	19	8177721	3933	5	-0.140836	0.0241247	0.522121	0.999492	2.02987	-0.118526	-0.205934	-0.126916	-0.110223	-0.134292	0.0626672	0.0530716	0.0564614	0.0553245	0.0462183	34.0802	5.28858e-09	LASS4
SM20:0/SM22:0	el2	all	rs4902242	TOP	A	G	G	14	63299842	3857	5	0.215142	0.0365472	0.114726	0.980298	9.97634	0.186885	0.169204	0.167796	0.272498	0.253808	0.119367	0.0720591	0.0906717	0.0863842	0.0659008	34.6532	3.9399e-09	SGPP1
SM14:0/SM16:0	el9	all	rs7157785	TOP	A	C	C	14	63305309	3082	4	-0.604456	0.0383166	0.848475	0.977237	10.0186	-0.674162	NA	-0.432532	-0.652105	-0.662567	0.107353	NA	0.0768547	0.0798277	0.0610702	248.861	4.60107e-56	SGPP1
SM14:0/SM16:0	el9	all	rs4902242	TOP	A	G	G	14	63299842	3857	5	0.573917	0.0374382	0.114726	0.980298	9.97634	0.645442	0.56988	0.519523	0.603117	0.566865	0.119076	0.0740374	0.0938175	0.0916244	0.0662599	235	4.84121e-53	SGPP1
SM14:0/SM16:0	el9	all	rs12889954	TOP	A	G	G	14	63457221	3935	5	0.419494	0.0338856	0.147649	1	3.42685	0.380694	0.372279	0.443587	0.299488	0.51914	0.10749	0.0732705	0.0819283	0.0779089	0.0593023	153.257	3.36564e-35	SGPP1
SM14:0/SM16:0	el9	all	rs4459477	TOP	A	G	G	14	63415943	3930	5	-0.441691	0.0396261	0.897074	0.998731	2.29639	-0.527463	-0.409499	-0.342396	-0.352643	-0.581573	0.135141	0.0834616	0.0862527	0.0884394	0.0753205	124.244	7.4507e-29	SGPP1
SM14:0/SM16:0	el9	all	rs1959033	TOP	A	G	G	14	63405339	3934	5	-0.379911	0.0502442	0.938866	0.999746	2.07057	-0.242438	-0.266722	-0.361958	-0.387651	-0.490283	0.144327	0.109749	0.122759	0.147047	0.0809815	57.1729	3.99129e-14	SGPP1
SM14:0/SM16:0	el9	all	rs12881815	TOP	A	G	G	14	63674348	3935	5	-0.350839	0.0535571	0.947268	1	5.62522	-0.797424	-0.541838	-0.216846	-0.212968	-0.266454	0.171209	0.120025	0.105554	0.126203	0.103941	42.9125	5.7245e-11	SGPP1
SM14:0/SM16:0	el9	all	rs11158515	TOP	A	C	C	14	63385073	3934	5	0.1471	0.0244502	0.477885	0.999746	4.94437	0.210886	0.0868431	0.192445	0.0549401	0.201122	0.0678677	0.0520581	0.0571096	0.0553835	0.04693	36.1962	1.78422e-09	SGPP1
SM14:0/SM16:0	el9	females	rs7157785	TOP	A	C	C	14	63305309	1722	4	-0.620139	0.0498757	0.841173	0.975126	2.96635	-0.685917	NA	-0.493948	-0.707831	-0.626969	0.1385	NA	0.100949	0.105721	0.0785032	154.597	1.71537e-35	SGPP1
SM14:0/SM16:0	el9	females	rs4902242	TOP	A	G	G	14	63299842	2170	5	0.564829	0.0495947	0.115668	0.978157	2.24664	0.772972	0.452664	0.655614	0.647988	0.504643	0.155805	0.0996633	0.129704	0.121721	0.0852004	129.707	4.74945e-30	SGPP1
SM14:0/SM16:0	el9	females	rs12889954	TOP	A	G	G	14	63457221	2219	5	0.393784	0.0439676	0.151194	1	2.54071	0.405434	0.27366	0.550907	0.301731	0.441677	0.133876	0.0957434	0.110566	0.102352	0.0755612	80.2138	3.36012e-19	SGPP1
SM14:0/SM16:0	el9	females	rs4459477	TOP	A	G	G	14	63415943	2219	5	-0.418182	0.0504604	0.890041	1	1.28407	-0.349819	-0.349052	-0.374939	-0.347048	-0.567573	0.174944	0.108276	0.110159	0.113753	0.0932202	68.6799	1.15818e-16	SGPP1
SM14:0/SM16:0	el9	males	rs4902242	TOP	A	G	G	14	63299842	1687	5	0.568006	0.055181	0.113515	0.983135	17.5961	0.422665	0.712871	0.361735	0.499304	0.644589	0.183274	0.10943	0.133474	0.131756	0.0993081	105.956	7.53839e-25	SGPP1
SM14:0/SM16:0	el9	males	rs7157785	TOP	A	C	C	14	63305309	1360	4	-0.566841	0.0569911	0.857721	0.979944	10.3283	-0.627964	NA	-0.347333	-0.532212	-0.709766	0.16558	NA	0.11455	0.11511	0.0913898	98.9255	2.62179e-23	SGPP1
SM14:0/SM16:0	el9	males	rs12889954	TOP	A	G	G	14	63457221	1716	5	0.445679	0.050289	0.143065	1	8.10786	0.311567	0.511559	0.30985	0.294513	0.619642	0.162481	0.112022	0.117334	0.111818	0.0893591	78.5411	7.83515e-19	SGPP1
SM14:0/SM16:0	el9	males	rs4459477	TOP	A	G	G	14	63415943	1711	5	-0.482895	0.0609535	0.906195	0.997094	0.919545	-0.722962	-0.536211	-0.267674	-0.345369	-0.633032	0.199659	0.129251	0.133394	0.132692	0.118497	62.7636	2.33066e-15	SGPP1
SM15:0/SM17:0	el12	all	rs7157785	TOP	A	C	C	14	63305309	3082	4	-0.361987	0.0376249	0.848475	0.977237	10.0186	-0.394336	NA	-0.294703	-0.225527	-0.481936	0.107569	NA	0.0757621	0.0758722	0.0606294	92.5622	6.52404e-22	SGPP1
SM15:0/SM17:0	el12	all	rs4902242	TOP	A	G	G	14	63299842	3856	5	0.309483	0.0367201	0.114756	0.980292	9.97583	0.449076	0.189724	0.25765	0.190819	0.460716	0.119879	0.0719708	0.0927791	0.0872639	0.0657236	71.0338	3.51155e-17	SGPP1
SM15:0/SM17:0	el12	all	rs4459477	TOP	A	G	G	14	63415943	3929	5	-0.240057	0.038728	0.897048	0.998731	2.29356	-0.367083	-0.0703592	-0.237345	-0.148609	-0.417013	0.133754	0.0815588	0.0849853	0.0838222	0.0745944	38.4218	5.6991e-10	SGPP1
SM15:0/SM17:0	el12	all	rs12889954	TOP	A	G	G	14	63457221	3934	5	0.204204	0.0330194	0.147687	1	3.42675	0.210266	0.0392915	0.29416	0.0450261	0.368435	0.105371	0.0714013	0.0806685	0.0731678	0.0586702	38.2462	6.23577e-10	SGPP1
SM15:0/SM17:0	el12	females	rs7157785	TOP	A	C	C	14	63305309	1722	4	-0.372888	0.0490293	0.841173	0.975126	2.96635	-0.313399	NA	-0.425598	-0.252404	-0.430886	0.138481	NA	0.0995249	0.101086	0.0778426	57.8423	2.83996e-14	SGPP1
SM15:0/SM17:0	el12	females	rs4902242	TOP	A	G	G	14	63299842	2169	5	0.307462	0.0487617	0.115722	0.978147	2.24664	0.480121	0.10956	0.442609	0.17751	0.412954	0.155858	0.0977445	0.128551	0.117097	0.0841269	39.7581	2.87445e-10	SGPP1
SM15:0/SM17:0	el12	males	rs7157785	TOP	A	C	C	14	63305309	1360	4	-0.346782	0.0566928	0.857721	0.979944	10.3283	-0.472583	NA	-0.136133	-0.15733	-0.562212	0.165582	NA	0.11479	0.113513	0.0908494	37.416	9.5434e-10	SGPP1
SM22:0/SM24:0	el11	all	rs4902242	TOP	A	G	G	14	63299842	3857	5	0.238984	0.0371027	0.114726	0.980298	9.97634	0.0147813	0.300636	0.225631	0.187296	0.292316	0.119593	0.0728368	0.0914913	0.0900937	0.0666155	41.4886	1.18561e-10	SGPP1
SM22:0/SM24:0	el11	all	rs7157785	TOP	A	C	C	14	63305309	3082	4	-0.217397	0.037903	0.848475	0.977237	10.0186	-0.0614211	NA	-0.264724	-0.135507	-0.286556	0.107087	NA	0.0745023	0.0784003	0.0613121	32.8972	9.71651e-09	SGPP1
SM22:1/SM24:1	el14	all	rs7157785	TOP	A	C	C	14	63305309	3082	4	-0.334748	0.0381436	0.848475	0.977237	10.0186	-0.417591	NA	-0.205028	-0.454979	-0.319191	0.107672	NA	0.0762901	0.0788867	0.0610221	77.0179	1.69412e-18	SGPP1
SM22:1/SM24:1	el14	all	rs4902242	TOP	A	G	G	14	63299842	3857	5	0.320106	0.0372463	0.114726	0.980298	9.97634	0.386443	0.33789	0.161475	0.478568	0.280625	0.119788	0.0732574	0.0933058	0.090627	0.0661995	73.8623	8.37622e-18	SGPP1
SM22:1/SM24:1	el14	all	rs12889954	TOP	A	G	G	14	63457221	3935	5	0.251664	0.0336178	0.147649	1	3.42685	0.325511	0.345572	0.144235	0.213506	0.246115	0.106361	0.0726018	0.0812671	0.0766458	0.0592265	56.0408	7.09835e-14	SGPP1
SM22:1/SM24:1	el14	all	rs4459477	TOP	A	G	G	14	63415943	3930	5	-0.272592	0.0393606	0.897074	0.998731	2.29639	-0.27865	-0.297771	-0.196934	-0.246546	-0.327681	0.134546	0.0827727	0.0855934	0.0873323	0.075236	47.9627	4.34404e-12	SGPP1
SM22:1/SM24:1	el14	females	rs7157785	TOP	A	C	C	14	63305309	1722	4	-0.293707	0.049811	0.841173	0.975126	2.96635	-0.405289	NA	-0.118975	-0.444681	-0.279296	0.139424	NA	0.100828	0.104668	0.0785783	34.7678	3.71465e-09	SGPP1
SM22:1/SM24:1	el14	males	rs12889954	TOP	A	G	G	14	63457221	1716	5	0.336845	0.049904	0.143065	1	8.10786	0.238265	0.422628	0.307971	0.275209	0.366799	0.163055	0.10961	0.115615	0.110959	0.089564	45.5606	1.47985e-11	SGPP1
SM22:1/SM24:1	el14	males	rs4902242	TOP	A	G	G	14	63299842	1687	5	0.361509	0.054516	0.113515	0.983135	17.5961	0.272359	0.461604	0.261427	0.484347	0.288518	0.178431	0.106635	0.131607	0.131008	0.0994432	43.9735	3.32855e-11	SGPP1
SM22:1/SM24:1	el14	males	rs7157785	TOP	A	C	C	14	63305309	1360	4	-0.373337	0.0566746	0.857721	0.979944	10.3283	-0.38656	NA	-0.334056	-0.42906	-0.359255	0.162171	NA	0.113281	0.114659	0.0915479	43.3936	4.4766e-11	SGPP1
SM22:1/SM24:1	el14	males	rs4459477	TOP	A	G	G	14	63415943	1711	5	-0.354553	0.060542	0.906195	0.997094	0.919545	-0.175755	-0.405493	-0.403767	-0.309876	-0.368587	0.200907	0.126746	0.132035	0.132051	0.1186	34.2963	4.73277e-09	SGPP1
SM22:1/SM24:1	el14	all	rs680379	TOP	A	G	G	20	12917400	3935	5	-0.153705	0.0251262	0.644854	1	9.54136	-0.0506274	-0.132695	-0.204111	-0.34931	-0.0632548	0.0616945	0.0547389	0.0612629	0.0577131	0.0487469	37.4214	9.51719e-10	SPLTC3
SM14:0/SM16:0	el9	all	rs680379	TOP	A	G	G	20	12917400	3935	5	-0.153433	0.0252807	0.644854	1	9.54136	-0.0790927	-0.217891	-0.133432	-0.327328	-0.0381426	0.062129	0.0553154	0.0619414	0.0579205	0.0487913	36.8348	1.28574e-09	SPTLC3

## Sheet: top 32 SNPs
name	chr	position	gene
rs4298115	4	47255143	ATP10D
rs10938494	4	47258205	ATP10D
rs2351791	4	47277144	ATP10D
rs17462424	4	47293055	ATP10D
rs6832495	4	47304421	ATP10D
rs4694863	4	47330343	ATP10D
rs2351784	4	47364192	ATP10D
rs4695267	4	47367058	ATP10D
rs174537	11	61309256	FADS1-3
rs102275	11	61314379	FADS1-3
rs174546	11	61326406	FADS1-3
rs174556	11	61337211	FADS1-3
rs1535	11	61354548	FADS1-3
rs174449	11	61396955	FADS1-3
rs174450	11	61398118	FADS1-3
rs1000778	11	61411881	FADS1-3
rs8020821	14	63284561	SGPP1
rs4902242	14	63299842	SGPP1
rs7157785	14	63305309	SGPP1
rs11158515	14	63385073	SGPP1
rs1959033	14	63405339	SGPP1
rs4459477	14	63415943	SGPP1
rs12889954	14	63457221	SGPP1
rs12881815	14	63674348	SGPP1
rs7258249	19	8177721	LASS4
rs11666866	19	8191607	LASS4
rs1466448	19	8195519	LASS4
rs2967625	19	8204411	LASS4
rs28133	19	8233502	LASS4
rs3848751	20	12913401	SPTLC3
rs680379	20	12917400	SPTLC3
rs6078866	20	12922567	SPTLC3
