# Supplementary material for: Genetic Determinants of Circulating Sphingolipid Concentrations in European Populations
Source: PLoS Genet. 2009 Oct 2;5(10):e1000672. doi: 10.1371/journal.pgen.1000672 (PMC2745562; doi:10.1371/journal.pgen.1000672)
Supplement: Table S4 — Proportion of variance in matched shpingolipid metabolite ratios. Proportion of the variance in age and sex adjusted sphingolipid ratio explained by SNP variants that were significant in the GWA metanalysis of the 5 EUROSPAN populations. General linear mixed models were fitted using the polygenic function of the R statistical package “GenABEL” and variances explained drawn from comparing residual variances between models fitting in the SNP tested as fixed effects and models not fitting them in. Single SNP analysis were carried out for all candidate SNP, and multiple SNP for traits influenced by multiple candidate regions (in this case the top SNP for each region was selected). Shaded cells indicate SNP with GWA significant association in the meta-analysis for the trait analysed. (0.03 MB XLS) [file pgen.1000672.s004.xls]

## Sheet: variance in metabolite ratios
			%variance in matched metabolite ratios explained in CROATIA/ORKNEY/ERF/SOUTH TYROL/NSPHS
Gene	SNP	Ratio	SM23:0/Cer23:0	SM24:0/Cer24:0	SM24:1/Cer24:1	GluCer16:0/Cer16:0	GluCer24:1/Cer24:1	GluCer/Cer_tot	SM_tot/Cer_tot	SM16:0/SM16:1	SM18:0/SM18:1	SM23:0/SM23:1	SM20:1/SM22:1	SM20:0/SM22:0	Cer20:0/Cer22:0	SM16:1/SM18:1	SM14:0/SM16:0	SM16:0/SM18:0	SM22:0/SM24:0	SM15:0/SM17:0	SM22:1/SM24:1
		code	metabolism5	metabolism6	metabolism7	metabolism8	metabolism9	metabolism10	metabolism11	desaturation1	desaturation2	desaturation6	elongation16	elongation2	elongation7	elongation8	elongation9	elongation10	elongation11	elongation12	elongation14
		Group	all	all	all	all	all	all	all	all	all	all	all	all	all	all	all	all	all	all	all
SPTLC3	rs680379		1/1.5/0.98/1.19/0.26	1.4/4.85/4.1/1.78/0.52	0.7/2.7/2.52/2.65/0.66				0.9/2.43/2.02/2.26/0.43		0.06/1.68/0.8/1.39/0.16						2.23/4.33/0.65/0.1/0.07	0.59/1.20/0.9/0.9/0.2			0.7/4.32/2.17/0.23/0.07
SPTLC3	rs6078866		0.53/0.67/0.12/0.45/0.29	0.9/1.85/0.38/0.77/0.53	0.2/0.88/0.04/0.78/0.08				0.38/1.06/0/0.89/0.19		0.06/0.44/0.15/0.22/0						0.12/0.46/0.03/0.93/0.08	0.04/0.45/0.2/0.06/0			0/1.36/0.57/0.57/0
SPTLC3	rs3848751		0.32/0.67/0.12/0.68/0.27	0.5/1.85/0.38/0.85/0.49	0.2/0.88/0.04/1.06/0.23				0.1/1.06/0/0.99/0.32		0/0.44/0.15/0.27/0						0.25/0.46/0.03/0.7/0.04	0.19/0.45/0.24/0.3/0.02			0.06/1.36/0.57/0.52/0.05
ATP10D	rs10938494					0.45/0.9/2.1/3.33/0.68	0.8/1.05/2.46/3.5/1.41	0.97/1.19/2.39/4.22/1.29
ATP10D	rs2351791					0.34/0.64/2.76/2.56/0.12	0.6/1.04/3.20/2.62/1.14	o.65/1.19/3.4/3.06/0.85
ATP10D	rs4695267					0.12/0.33/1.46/2.12/0.08	0.93/0.04/2.27/1.11/1.59	1.1/0.43/2.33/1.63/1.22
ATP10D	rs6832495					0.03/0.03/3.04/0.74/0	0.78/0/3.86/0.99/0.43	0.47/0.06/3.94/0.79/0.39
ATP10D	rs2351784						1.98/0.14/3.10/1.16/0.54	1.6/0.32/2.89/1.25/0.39
ATP10D	rs17462424						1.97/0.1/1.7/0.41/0.94	2/0.34/1.67/0.21/1.22
ATP10D	rs4694863						1.74/0.23/1.83/0.82/0.2	1.97/0.43/2.51/0.76/0.35
ATP10D	rs4298115						0.61/0.68/1.10/1.15/0.7	0.24/0.78/1.43/1.1/0.95
FADS	rs174537				0.66/1.02/1.26/1.28/0.05				1.97/0.65/1.25/1.18/0.77	3.2/1.38/0.5/1/2.61	1.34/0.92/2.5/2.43/4.04
FADS	rs1535				1.24/0.87/0.84/1.2/0.05				2.25/0.5/1.13/1.06/0.77	0.28/1.5/0.35/1.04/2.62	0.56/1.12/1.76/2.2/4.04
FADS	rs174546				1.19/0.76/1.25/1.23/0				1.93/0.44/1.09/1.07/0.62	0.37/1.5/0.64/0.9/2.53	0.71/0.87/2.5/2.14/4.06
FADS	rs174556				0.95/1.11/1.28/0.98/0.04				2/0.7/1.31/0.73/0.8	0.32/1.7/0.86/1.34/3.11	0.41/1.3/2.42/2.79/4.43
FADS	rs102275				1.17/0.76/0.85/1.1/0.03				1.93/0.44/0.9/1.04/0.71	0.29/1.47/0.5/1.01/2.62	0.69/0.87/1.84/2.27/3.98
FADS	rs1000778				0.3/0.08/1.21/0.23/0				0.95/0/1/0.3/0	0.36/1.89/2.5/3.47/2.7	0.38/1.86/4.6/2.37/3.63
FADS	rs174449				1.04/0.02/0.6/0.88/0.03				2.48/0/0.59/0.7/0.26	0/1.69/1.62/1.77/1.46	0.04/1.9/3.87/1.64/2.43
FADS	rs174450				0.28/0.09/0.58/0.32/0.2				0.82/0.03/0.24/0.1/0.06	0.039/1.56/1.91/0.75/1.63	0.21/1.38/2.76/1.34/2.43
SGPP1	rs7157785											2.35/1.52/1.59/4.35/1.47	1.9/1.47/0/1.14/0	0/4.2/0/2.71/0.63			9.3/10.4/4.46/12.7/10.3		5.99/2.16/2.13/4.1/0	3.5/1.34/3.27/6.1/2.27	8.4/6.36/1.1/4.41/2.23
SGPP1	rs4902242											2.2/1.71/0.69/3.85/5.35	0.26/0/0/0.28/0	0.64/1.58/0.17/2.99/0			8.5/5.43/6.1/8.01/6.56		2/0.16/0.85/4.23/0.06	0.64/1.16/0.66/5.43/3.57	2.9/2.68/0/2.83/2.84
SGPP1	rs12889954											0.7/0.53/0.76/4.91/1.1	0.53/0.06/0.02/0.49/0.28	0.42/0.76/0.93/2/0.22			3.56/2.39/4.41/8.19/2.56		0.83/0.19/0.37/2.9/0	0.04/0.05/1.99/4.16/0.82	3.2/1.31/0.4/2.24/1.52
SGPP1	rs8020821											1.3/0.35/1.73/1.81/1.15	0.12/0.2/0.014/0.06/0.27	0/0.03/0/0.21/0.04			0/0.05/1.45/3.27/0.07		0/0/0.04/1.49/0.03	0/0.14/0.89/1.36/0.18	0.4/0.31/0/0.58/0.16
SGPP1	rs1959033											0.5/0.84/0/3.37/0.33	0.14/0.1/0.02/0/0.04	0.16/0.47/0.47/1.29/0.37			0.81/1.02/1.58/3.39/0.45		0.2/0.06/0.06/1.54/0.12	0/0.1/1.31/1.7/0	1.6/1.11/0/0.56/0.7
SGPP1	rs4459477											0.06/0.25/1.78/0.97/0.47	0.74/0/0.06/1.22/0.2	0.03/0.24/0/0.77/0.77			3.15/2.53/2.15/6.89/3.03		0.94/0.64/0.85/1.48/0.44	0.7/0.4/1.22/3.3/1.33	2.4/1.76/0.6/2.67/0.47
SGPP1	rs12881815											0.3/0.1/0/0/1.78	0.14/0.1/0.4/0.14/0.17	0.27/0/0.27/0.07/1.34			2.94/0.39/0.77/0.8/3.96		0.65/0/0.67/0.07/0.05	0.32/0.1/0/0.67/2.16	0.72/0.24/0.98/0.1/1.06
SGPP1	rs11158515											0.1/0.5/0.29/1.76/0.46	0.33/0.06/0/0.55/0.8	0/0.69/0.09/0.9/0.22			0.34/0.04/1.78/2.1/2.5		0/0.19/0.19/0.8/0.05	0/0.04/1.36/0.3/0	0.63/0.02/0/0.73/1.95
LASS4	rs7258249												1.9/1.17/3.9/2.96/4.09	1.34/1.8/0.63/1.06/0.68	1.37/0.28/0.67/2.76/1.3	4.6/1.77/2.26/4.19/4.05		3.5/2.08/3.45/5.55/1.88			1.7/0.49/0.43/1.89/0.72
LASS4	rs11666866												0.7/0/3.2/3.82/2.73	1.24/0.93/0.05/0.75/0.37	0.04/0.67/0/2.51/0.24	2.5/2.84/0.51/3.69/1		1.56/3.67/0.98/3.55/1.08			1.2/1.08/0/0.15/0
LASS4	rs1466448												2.2/1.31/1.34/3.52/2.75	0.99/3.35/0/0/0	0.33/2.42/0/3.71/1.6	5.1/4.36/1.43/7.45/6.1		4.04/2.83/0.08/4.14/4.82			0.4/0.1/0/0/1.66
LASS4	rs2967625												0.4/0.77/1.84/3.53/2.02	0.84/0.44/0.54/0.39/0.41	0.06/0.13/0.16/2.17/1.36	0.71/1.1/0.52/2.62/1.8		0.28/1.62/0.8/2.63/1.64			0.6/0.03/0.1/0.06/0
LASS4	rs28133												2.1/0.88/0.38/1.50/1.88	0.68/0/0/0.4/0	0/0/0/2.27/0	0/1.36/0.49/1.38/3.6		0/0.95/0.8/1.85/3.27			0.97/0/0/0/0
Explained variance across multiple genes					1.96/3.34/3.41/4/0.7				3.14/2.74/3.17/3.46/1.2		1.29/2.63/2.61/3.73/4.2		3.6/2.98/3.64/4.47/3.56	1.34/5.31/0.56/3.53/1.29			10.67/14.16/5.44/12.89/10.52	3.96/3.48/4.16/6.57/2.08			11.17/10.36/3.95/6.02/3.05
Shaded cells indicate SNP with GWAS significant associations for the trait analysed

## Sheet: legend
Enzyme activity	Relevant Ratio
Desaturation1	SM16:0/SM16:1
Desaturation9	DihSM/SM_tot
Desaturation10	CerUnsat/CerSat
Desaturation11	CerUnsat/Cer_tot
Desaturation12	CerSat/Cer_tot
Desaturation13	SMUnsat/SM_tot
Desaturation14	SMPoly/SMmono
Desaturation15	SMPoly/SM_tot
Desaturation16	SMMono/SM_tot
Desaturation2	SM18:0/SM18:1
Desaturation3	SM20:0/SM20:1
Desaturation4	SM22:0/SM22:1
Desaturation5	SM22:1/SM22:2
Desaturation6	SM23:0/SM23:1
Desaturation7	SM24:0/SM24:1
Desaturation8	Cer24:/Cer24:1
Elongation1	SM18:0/SM20:0
Elongation10	SM16:0/SM18:0
Elongation11	SM22:0/SM24:0
Elongation12	SM15:0/SM17:0
Elongation13	DihSM22:0/DihSM24:0
Elongation14	SM22:1/SM24:1
Elongation15	SM18:1/SM20:1
Elongation16	SM20:1/SM22:1
Elongation2	SM20:0/SM22:0
Elongation3	DihSM16:0/Dih18:0
Elongation4	DihSM18:0/DihSM22:0
Elongation5	Cer16:0/Cer18:0
Elongation6	Cer18:0/Cer20:0
Elongation7	Cer20:0/Cer22:0
Elongation8	SM16:1/SM18:1
Elongation9	SM14:0/SM16:0
Metabolism1	SM16:0/Cer16:0
Metabolism10	GluCer/Cer_tot
Metabolism11	SM_tot/Cer_tot
Metabolism2	SM18:0/Cer18:0
Metabolism3	SM20:0/Cer20:0
Metabolism4	SM22:0/Cer22:0
Metabolism5	SM23:0/Cer23:0
Metabolism6	SM24:0/Cer24:0
Metabolism7	SM24:1/Cer24:1
Metabolism8	GluCer16:0/Cer16:0
Metabolism9	GluCer24:1/Cer24:1
