# Supplementary material for: Genetic Determinants of Circulating Sphingolipid Concentrations in European Populations
Source: PLoS Genet. 2009 Oct 2;5(10):e1000672. doi: 10.1371/journal.pgen.1000672 (PMC2745562; doi:10.1371/journal.pgen.1000672)
Supplement: Table S5 — Signals over SNPs within candidate sphingolipid genes. Using a dataset of 624 SNPs within or near 40 genes encoding enzymes and transporters involved in pathways of sphingolipid metabolism, association results were extracted from both the single sphingolipid GWAS runs, or those with the matched metabolite ratios. In total 70 variants within and around 23 of these genes demonstrate p values of 10−4 or less, making them interesting targets for further study. (0.09 MB XLS) [file pgen.1000672.s005.xls]

## Sheet: candidate trait summary
Gene	SNP	chromosome	position	trait code	trait	strand	allele1	allele2	effallele	n	npops	beta	sebeta	effallelefreq	call	pexhwe	obetaCroatia	obetaTYROL	obetaORKNEY	obetaERF	obetaNSPHS	oseCroatia	oseTYROL	oseORKNEY	oseERF	oseNSPHS	chi2	p
LASS2	rs4451553	1	147750402	cer_4	Cer 22:0	u	A	G	G	3851	5	0.0189014	0.00431495	0.624773	0.999741	12.683	0.0356254	0.0250842	0.000137212	0.00861677	0.0289174	0.0109268	0.00728701	0.00859347	0.0123907	0.0124547	19.1883	1.18438e-05
LASS2	rs4451553	1	147750402	cer_7	Cer 24:0	u	A	G	G	3851	5	0.0528657	0.0130594	0.624773	0.999741	12.683	0.103747	0.0730592	0.00129169	0.0236171	0.0662399	0.0357872	0.0214217	0.0270004	0.035683	0.0366034	16.3871	5.16361e-05
LASS2	rs4451553	1	147750402	cer_sat	CerSat	u	A	G	G	3934	5	0.0976076	0.0244303	0.625699	0.999746	13.7681	0.137057	0.153864	-0.0122982	0.0382725	0.135913	0.051569	0.0463094	0.0586392	0.0571659	0.0650472	15.9628	6.4599e-05
LASS2	rs4451553	1	147750402	cer_5	Cer 23:0	u	A	G	G	3851	5	0.0167291	0.00421666	0.624773	0.999741	12.683	0.0283422	0.0279745	-0.00113298	0.00773155	0.0319789	0.0103633	0.00807709	0.00811766	0.00965787	0.0132377	15.7402	7.26643e-05
LASS2	rs4451553	1	147750402	cer_6	Cer 24:1	u	A	G	G	3851	5	0.021515	0.00598981	0.624773	0.999741	12.683	0.0272298	0.0260235	0.00684055	0.0127857	0.037863	0.0168575	0.00869231	0.0159581	0.013397	0.0248469	12.902	0.00032823
LASS2	rs4451553	1	147750402	cer_unsa	CerUnsat	u	A	G	G	3934	5	0.0821458	0.0244506	0.625699	0.999746	13.7681	0.0732545	0.147409	0.00985034	0.0519946	0.100214	0.0517362	0.0468021	0.0580478	0.0569282	0.0649241	11.2874	0.000780364
GBA	rs3180018	1	152043204	cerp_9	Glu Cer 24:1 mol %	u	A	G	G	3933	5	0.0998114	0.0291634	0.783371	0.999492	8.78489											11.7134	0.0006205
LASS6	rs7565629	2	169342337	spmp_21	SM 24:3 mol %	u	A	C	C	3777	5	0.000255067	6.15337e-05	0.272836	0.980637	6.94931	0.000314708	0.000203109	0.000331287	0.000187722	0.000320234	0.000200092	9.16323e-05	0.000149059	0.000191302	0.000144797	17.1824	3.39572e-05
LASS6	rs7565629	2	169342337	spm_20	SM 24:3	u	A	C	C	3777	5	0.141837	0.0359029	0.272836	0.980637	6.94931	0.197253	0.0977033	0.198861	0.0257394	0.200008	0.111115	0.0596686	0.0778505	0.104424	0.0797544	15.6069	7.79696e-05
UGT1A	rs13394720	2	234284121	spmp_18	SM 23:1 mol %	u	A	G	G	3772	5	-0.000845852	0.000234201	0.0356575	0.9793	4.71655	-0.00134305	-0.000668803	-0.00110819	-0.000478833	-0.00112743	0.000691734	0.000435208	0.000675221	0.000455897	0.000509166	13.044	0.000304253
UGT1A	rs2741023	2	234298714	spm_14	SM 22:1 mol %	u	A	G	G	3848	5	0.377354	0.113594	0.648259	0.998963	3.35581	0.371824	0.504751	0.609641	0.128751	0.118731	0.281392	0.208436	0.250093	0.298748	0.261193	11.0353	0.000893935
UGT2B	rs12650761	4	70488244	spm_20	SM 24:3 mol %	u	A	G	G	3849	5	-0.121606	0.035581	0.739283	0.999222	1.82674	-0.0584613	-0.102629	-0.159486	-0.186628	-0.114394	0.13378	0.0510865	0.0774821	0.111418	0.0981901	11.6808	0.000631469
UGT2A1	rs4148301	4	70642802	spmp_19	SM 23:0 mol %	u	A	G	G	3852	5	-0.000637934	0.000193704	0.9277	1	9.41336	-0.00106477	-0.000209803	-0.00102697	-0.00078981	-0.000470672	0.000564453	0.000375071	0.000471826	0.000404696	0.000414987	10.8461	0.00099003
UGT2B	rs3775781	4	70776397	cerp_7	Cer 24:0 mol %	u	A	G	G	3934	5	-0.169565	0.0510787	0.937722	0.999746	14.8701	0.0421402	-0.348674	-0.174048	-0.150057	-0.184567	0.140612	0.132079	0.141983	0.104348	0.0864072	11.0202	0.000901232
SGPL1	rs3781306	10	72262993	cerp_7	Cer 24:0 mol %	u	A	C	C	3927	5	-0.132297	0.0377819	0.889356	0.997973	1.32191	-0.166569	0.0408388	-0.220607	-0.0922646	-0.413673	0.0858384	0.0742417	0.0799113	0.0794769	0.120841	12.2612	0.000462483
LASS5	rs11169282	12	48816238	cerp_1	Cer 16:0 mol %	u	A	G	G	3931	5	0.0962988	0.0250017	0.332231	0.998984	4.38879	0.0713173	0.190295	-0.00610473	0.0757119	0.088049	0.0523379	0.045472	0.0588813	0.0642797	0.0673233	14.8355	0.000117307
LASS5	rs7138945	12	48825686	cerp_1	Cer 16:0 mol %	u	A	C	C	3902	5	0.08438	0.0250092	0.330215	0.991719	3.54942	0.0722402	0.147548	-0.000728683	0.0653116	0.0886682	0.0545323	0.0442022	0.0588048	0.0644944	0.0672458	11.3836	0.000740955
GLTP	rs4525299	12	108770029	spm_16	DihSM 22:0	+	A	G	G	2412	3	-0.0996652	0.0294538	0.61194	0.965758	2.59014	NA	-0.117647	-0.0823105	-0.101489	NA	NA	0.0551482	0.0508566	0.047822	NA	11.45	0.000714939
LASS3	rs1566776	15	98887986	spmp_5	DihSM 16:0 mol %	u	A	G	G	3847	5	0.000531907	0.000127692	0.935664	0.998702	4.53343	0.000404617	0.000553495	0.000218206	0.00108566	0.000544244	0.000424899	0.000367814	0.000214867	0.000277904	0.000269281	17.3517	3.10617e-05
LASS3	rs4580136	15	98893021	spm_14	SM 22:1	u	A	C	C	3826	5	-0.304835	0.0891777	0.478045	0.993269	3.7713	-0.30459	-0.149376	-0.428044	-0.283197	-0.4294	0.213547	0.163129	0.189954	0.248586	0.211572	11.6847	0.000630167
LASS3	rs4965678	15	98932971	spm_14	SM 22:1	u	A	C	C	3827	5	-0.898466	0.244711	0.106219	0.99352	10.9877	-1.02651	-1.07282	-0.0496772	-0.147012	-1.38102	0.668694	0.398479	0.700127	0.687822	0.499305	13.4802	0.000241089

## Sheet: candidate ratio summary
Gene	SNP	chromosome	position	group	Trait Ratio	adjustment	strand	allele1	allele2	effallele	n	npops	beta	sebeta	effallelefreq	call	pexhwe	obetaNSPHS	obetaCROATIA	obetaERF	obetaORKNEY	obetaTYROL	oseNSPHS	oseCROATIA	oseERF	oseORKNEY	oseTYROL	chi2	p
ABCA7	rs2072102	19	1024073	all	SM16:0/Cer16:0	sexage	TOP	A	G	G	3931	5	-0.105194	0.0271708	0.744213	0.998985	7.323	-0.0193262	-0.128772	-0.125959	-0.110662	-0.133852	0.0620807	0.0591468	0.0613362	0.0646278	0.0573531	14.9893	0.000108123
ABCA7	rs2072102	19	1024073	females	SM16:0/Cer16:0	age	TOP	A	G	G	2215	5	-0.132422	0.0353447	0.7386	0.998202	3.34564	-0.0661726	-0.107454	-0.0976512	-0.225569	-0.169945	0.0854319	0.0755779	0.0770747	0.0873415	0.0727438	14.0369	0.000179259
ABCA7	rs3752240	19	1002214	all	SM16:0/Cer16:0	sexage	TOP	A	G	G	3898	5	-0.0954672	0.0246063	0.370831	0.990829	7.07471	-0.0611914	-0.173334	-0.0863128	-0.051608	-0.0969669	0.0589829	0.0568256	0.060091	0.0593151	0.0450233	15.0527	0.000104551
ABCA7	rs757232	19	1026979	females	SM16:0/Cer16:0	age	TOP	A	G	G	2218	5	-0.115393	0.035033	0.727232	0.99955	1.99363	-0.0539999	-0.118991	-0.0616761	-0.218011	-0.129468	0.0852358	0.0758497	0.0779235	0.0862407	0.0699819	10.8494	0.000988281
ASAH3	rs1982082	19	6273442	all	SM16:1/SM18:1	sexage	TOP	A	G	G	3924	5	0.0997244	0.0248989	0.388379	0.997214	5.58637	0.222251	-0.00827329	0.137867	0.0957056	0.104633	0.068778	0.0527991	0.0568022	0.0588134	0.0474646	16.0414	6.19714e-05
ASAH3	rs1982082	19	6273442	all	SM20:1/SM22:1	sexage	TOP	A	G	G	3923	5	-0.0875375	0.024331	0.388478	0.997213	5.58605	-0.153962	-0.0194814	-0.0723059	-0.100527	-0.113455	0.0670785	0.0521296	0.0537585	0.0571166	0.0473298	12.944	0.000320953
ATP8B1	rs319405	18	53526813	all	SM18:0/SM18:1	sexage	TOP	A	G	G	3931	5	-0.0925627	0.0242312	0.530018	0.998985	9.34394	-0.0814779	0.00918203	-0.121184	-0.0882659	-0.159548	0.0610388	0.0540554	0.0581752	0.0544414	0.0466441	14.5922	0.000133463
ATP8B1	rs4306606	18	53485293	females	SM22:1/SM24:1	age	TOP	A	G	G	2219	5	0.131731	0.034368	0.715412	1	6.43541	0.0197332	0.13727	0.306318	0.067289	0.0740019	0.104306	0.0737002	0.073223	0.077614	0.0677144	14.6916	0.000126609
ATP8B1	rs4306606	18	53485293	females	CerUnsat/Cer_tot	age	TOP	A	G	G	2219	5	-0.128659	0.0340712	0.715412	1	6.43541	-0.0379624	-0.0423788	-0.243766	-0.122812	-0.138038	0.103943	0.0739238	0.070588	0.0775542	0.0675835	14.2595	0.000159259
ATP8B1	rs4306606	18	53485293	females	CerUnsat/CerSat	age	TOP	A	G	G	2219	5	-0.127192	0.0340717	0.715412	1	6.43541	-0.0421604	-0.0391977	-0.243469	-0.123328	-0.132884	0.103943	0.0739293	0.0705418	0.0775641	0.0676174	13.9357	0.000189171
ATP8B1	rs4306606	18	53485293	females	CerSat/Cer_tot	age	TOP	A	G	G	2219	5	0.121716	0.0340819	0.715412	1	6.43541	0.0379624	0.0426831	0.243766	0.122796	0.110454	0.103943	0.0739225	0.070588	0.0775559	0.067667	12.7541	0.000355234
COL4A3BP	rs4385188	5	74770118	all	SM_tot/Cer_tot	sexage	TOP	A	G	G	3935	5	-0.0967137	0.0287106	0.229479	1	3.03106	-0.0599673	-0.073896	-0.045954	-0.133766	-0.138749	0.0714035	0.060447	0.0746337	0.0662655	0.0545486	11.3473	0.000755585
COL4A3BP	rs4385188	5	74770118	all	SM20:1/SM22:1	sexage	TOP	A	G	G	3934	5	-0.0926454	0.0278666	0.229537	1	3.03106	-0.0579077	-0.0207416	-0.0849782	-0.127069	-0.154058	0.0696383	0.0591745	0.0689964	0.063596	0.0543411	11.053	0.000885461
COL4A3BP	rs6872314	5	74771821	all	SM20:1/SM22:1	sexage	TOP	A	C	C	3934	5	-0.0919908	0.0277713	0.230046	1	5.01307	-0.0579077	-0.0207416	-0.0764258	-0.131048	-0.154058	0.0696383	0.0591745	0.0678917	0.0633441	0.0543411	10.9723	0.000924844
COL4A3BP	rs6872314	5	74771821	all	SM_tot/Cer_tot	sexage	TOP	A	C	C	3935	5	-0.0942235	0.0286002	0.229987	1	5.01307	-0.0599673	-0.073896	-0.0433051	-0.124038	-0.138749	0.0714035	0.060447	0.0731113	0.0660015	0.0545486	10.8537	0.000985969
DEGS2	rs941891	14	99707988	females	SM22:1/SM22:2	age	TOP	A	G	G	1847	5	0.161502	0.0470939	0.146183	0.987239	4.51413	0.207687	0.249734	0.100231	0.000126601	0.212746	0.0973921	0.12087	0.11621	0.112591	0.0897729	11.7605	0.000605016
KDSR	rs1541296	18	59173095	males	SM16:0/SM18:0	age	TOP	A	G	G	1710	5	0.129946	0.0392117	0.314912	0.996504	0.230666	0.12637	0.266595	0.110138	0.10181	0.0611944	0.0996663	0.0859778	0.0907792	0.0957732	0.073708	10.9823	0.000919879
KDSR	rs2849380	18	59130340	females	SMUnsat/SM_tot	age	TOP	A	G	G	2219	5	0.125938	0.0378974	0.790446	1	16.4435	0.156724	0.198262	0.0918327	0.117112	0.103915	0.113798	0.090106	0.0776019	0.089643	0.0697762	11.0433	0.000890102
KDSR	rs9946122	18	59197247	females	SM22:0/SM24:0	age	TOP	A	G	G	2216	5	0.157731	0.0459327	0.132446	0.99865	3.52689	0.0341722	0.203606	0.217195	0.322466	0.0545057	0.120273	0.102815	0.0857724	0.13779	0.0906657	11.7921	0.00059482
LASS2	rs267738	1	149207249	all	SM16:1/SM18:1	sexage	TOP	A	C	C	3902	5	-0.130929	0.0328473	0.167606	0.991821	3.6246	-0.149848	-0.0601336	-0.12817	-0.168857	-0.135707	0.07372	0.0784989	0.0795993	0.0718396	0.0660891	15.888	6.72027e-05
LASS2	rs4451553	1	149203953	all	Cer20:0/Cer22:0	sexage	TOP	A	G	G	3934	5	-0.0989324	0.0245459	0.625699	0.999746	13.7681	-0.137359	-0.128598	-0.033356	-0.0493526	-0.132919	0.0641521	0.0525045	0.0569229	0.0575937	0.0474624	16.2449	5.5658e-05
LASS2	rs4451553	1	149203953	males	Cer20:0/Cer22:0	age	TOP	A	G	G	1715	5	-0.126	0.0358212	0.631778	0.999418	9.27798	-0.103364	-0.0353365	-0.0690554	-0.127725	-0.243572	0.0869188	0.0816011	0.0852523	0.0807095	0.0697278	12.3726	0.000435687
LASS3	rs11247226	15	98938486	males	SMPoly/SM_tot	age	TOP	A	G	G	1715	5	-0.121346	0.0357836	0.434694	0.999419	3.19222	-0.190692	-0.0699699	-0.202261	-0.191833	-0.015507	0.083353	0.08171	0.094003	0.0791441	0.0682881	11.4995	0.000696134
LASS3	rs11247226	15	98938486	males	SMPoly/SMmono	age	TOP	A	G	G	1715	5	-0.118405	0.0356174	0.434694	0.999419	3.19222	-0.192781	-0.123141	-0.159431	-0.139492	-0.0276239	0.0830648	0.0816229	0.0932823	0.0785311	0.0680147	11.0514	0.000886184
LASS3	rs1393945	15	98876458	all	Cer16:0/Cer18:0	sexage	TOP	A	G	G	3928	5	0.0883103	0.0254163	0.356161	0.998223	3.84688	0.0890205	0.0828896	0.0718026	0.154156	0.0546486	0.0644974	0.0556527	0.0623298	0.0572948	0.0486372	12.0725	0.000511701
LASS3	rs7166031	15	98925912	males	SM20:0/SM20:1	age	TOP	A	G	G	1426	5	-0.314089	0.0772931	0.0662693	1	1.93381	-0.393198	-0.297736	0.0593401	-0.355993	-0.340584	0.153832	0.28825	0.237528	0.127636	0.171538	16.5129	4.83192e-05
LASS3	rs967467	15	98905572	males	SM22:1/SM24:1	age	TOP	A	G	G	1708	5	0.136881	0.0356694	0.566745	0.995367	2.69626	0.089474	0.082387	0.0838621	0.284638	0.14564	0.0831804	0.0801045	0.0873426	0.0851094	0.0679683	14.7264	0.000124296
LASS6	rs17202792	2	169111967	all	DihSM16:0/Dih18:0	sexage	TOP	A	G	G	3567	5	0.145837	0.0441577	0.920101	0.996969	6.36568	0.335716	0.114532	0.171177	0.140732	0.108385	0.152093	0.113047	0.10374	0.102747	0.0700616	10.9074	0.000957785
LASS6	rs4668074	2	169124019	females	SM22:0/SM22:1	age	TOP	A	G	G	2217	5	-0.199701	0.0549026	0.911592	0.99955	6.43144	-0.244815	-0.0917264	-0.290293	-0.224843	-0.183462	0.129027	0.123012	0.134813	0.148113	0.0975931	13.2305	0.000275437
LASS6	rs4668074	2	169124019	all	SM22:0/SM22:1	sexage	TOP	A	G	G	3930	5	-0.147424	0.041258	0.910305	0.998984	2.66031	-0.12281	-0.0940907	-0.132105	-0.261203	-0.135756	0.101016	0.0967728	0.0955794	0.098339	0.0767381	12.7679	0.000352617
LASS6	rs4668102	2	169305914	males	SM20:0/SM20:1	age	TOP	A	G	G	1423	5	0.148251	0.0402241	0.433591	0.997903	7.65563	0.246784	-0.146965	0.226732	0.138634	0.118988	0.0863588	0.149516	0.10385	0.0829274	0.0705175	13.5838	0.000228144
LASS6	rs829950	2	169362301	all	Cer20:0/Cer22:0	sexage	TOP	A	G	G	3907	5	-0.081091	0.024321	0.402227	0.992906	2.87906	-0.04031	-0.0761601	-0.115195	-0.115559	-0.061747	0.0586962	0.0526256	0.0574458	0.0554137	0.0493525	11.1169	0.000855445
SGMS1	rs10740762	10	52031850	all	SM20:0/Cer20:0	sexage	TOP	A	G	G	3932	5	0.0948615	0.0256762	0.698245	0.999239	11.228	0.169144	0.0433205	0.155592	0.100658	0.0513136	0.0727131	0.0562955	0.057184	0.0585345	0.0491183	13.6496	0.000220293
SGMS1	rs10740762	10	52031850	all	SM24:1/Cer24:1	sexage	TOP	A	G	G	3932	5	0.0957306	0.026216	0.698245	0.999239	11.228	0.142454	0.14017	0.186493	-0.0239041	0.0568058	0.0738068	0.0574501	0.0589024	0.0609531	0.0493218	13.3343	0.000260598
SGMS1	rs10740762	10	52031850	all	SM23:0/Cer23:0	sexage	TOP	A	G	G	3932	5	0.0938	0.0261587	0.698245	0.999239	11.228	0.123731	0.0909727	0.191319	0.0421867	0.0478223	0.0734636	0.0572262	0.0588236	0.0608808	0.0492698	12.858	0.000336043
SGMS1	rs10740762	10	52031850	males	SM23:0/Cer23:0	age	TOP	A	G	G	1714	5	0.13012	0.0385779	0.687573	0.998836	2.77879	0.213378	-0.0083379	0.219342	0.0692283	0.178034	0.108971	0.0847297	0.0881677	0.0865503	0.073267	11.3765	0.000743789
SGMS1	rs10821871	10	52254116	all	DihSM22:0/DihSM24:0	sexage	TOP	A	G	G	3134	5	0.112766	0.0315984	0.217932	0.999363	12.4923	0.0211166	0.178307	0.0448503	0.150792	0.144442	0.0681955	0.0687979	0.0863177	0.079491	0.0594681	12.7357	0.000358738
SGMS1	rs11006155	10	51996291	females	SM16:0/Cer16:0	age	TOP	A	G	G	2217	5	-0.108796	0.0312047	0.501579	0.999103	3.2729	-0.161131	-0.0697414	-0.181009	-0.203659	-0.00786711	0.0833497	0.0674008	0.0727192	0.0745507	0.0583339	12.1559	0.000489334
SGMS1	rs2251601	10	51740953	all	DihSM18:0/DihSM22:0	sexage	TOP	A	G	G	3244	5	0.0907494	0.0273677	0.310111	0.999692	4.04259	0.174985	0.0202687	0.164639	0.129822	0.0171535	0.0660324	0.0658206	0.0677812	0.0620725	0.0501401	10.9954	0.000913371
SGMS1	rs2251601	10	51740953	females	DihSM18:0/DihSM22:0	age	TOP	A	G	G	1826	5	0.118228	0.0358186	0.315717	1	2.60059	0.241537	0.03535	0.24082	0.0944502	0.0438614	0.0885932	0.0863573	0.0861296	0.0828534	0.0648933	10.8948	0.000964334
SGMS1	rs2983360	10	51976059	all	Cer18:0/Cer20:0	sexage	TOP	A	G	G	3932	5	0.0808135	0.0239604	0.553662	0.999238	4.55649	0.133224	0.0607082	0.0791379	0.125443	0.0386569	0.064199	0.0515555	0.0554516	0.0546816	0.0464565	11.3758	0.000744077
SGMS1	rs3011777	10	51955517	all	SM14:0/SM16:0	sexage	TOP	A	G	G	3913	5	-0.0877653	0.0240634	0.513161	0.994522	6.36859	-0.0462778	-0.0977125	-0.159106	-0.0981151	-0.0509706	0.0629133	0.0521751	0.0575719	0.0561856	0.0452441	13.3025	0.000265054
SGMS1	rs4256922	10	52238622	all	DihSM22:0/DihSM24:0	sexage	TOP	A	G	G	3129	5	-0.126455	0.037439	0.863055	0.997771	8.03171	-0.064553	-0.155969	-0.120412	-0.215886	-0.107805	0.0798542	0.0857511	0.104242	0.0934435	0.0683487	11.4083	0.000731151
SGMS1	rs4460764	10	52241930	females	GluCer16:0/Cer16:0	age	TOP	A	G	G	2216	5	0.114728	0.0341619	0.291516	0.998651	1.80891	-0.032835	0.294078	0.0397215	0.130348	0.115292	0.08696	0.0782388	0.0780332	0.0807655	0.0640523	11.2785	0.000784097
SGMS1	rs4935737	10	52040318	all	SM24:1/Cer24:1	sexage	TOP	A	C	C	3934	5	0.0829847	0.023922	0.494408	0.999746	7.45663	0.0749871	0.15567	0.172564	0.0144996	0.0127908	0.0618944	0.0523931	0.0544887	0.055178	0.0467854	12.0337	0.000522468
SGMS1	rs4935737	10	52040318	all	SM23:0/Cer23:0	sexage	TOP	A	C	C	3934	5	0.0799441	0.0238696	0.494408	0.999746	7.45663	0.0556081	0.165394	0.169076	0.00115071	0.0162756	0.0616584	0.0521569	0.0544372	0.0551217	0.046731	11.2171	0.000810471
SGMS1	rs4935737	10	52040318	males	SM23:0/Cer23:0	age	TOP	A	C	C	1716	5	0.117679	0.0353603	0.47873	1	1.93203	0.0831681	0.0802974	0.19653	0.0626089	0.157093	0.0891066	0.077358	0.0834773	0.079266	0.070003	11.0757	0.000874687
SGMS2	rs2087874	4	108997968	males	DihSM16:0/Dih18:0	age	TOP	A	C	C	1547	5	0.209193	0.0618326	0.092437	0.999355	4.24832	0.168555	0.367707	0.207652	0.286201	0.116884	0.134104	0.208056	0.168454	0.117433	0.115397	11.4462	0.000716416
SGPL1	rs877034	10	72309627	all	SM20:0/SM22:0	sexage	TOP	A	G	G	3915	5	-0.101267	0.0307712	0.820562	0.994934	2.62921	-0.139068	-0.0801274	-0.148944	-0.075616	-0.0743523	0.065815	0.0615841	0.0796294	0.079794	0.0636517	10.8305	0.000998406
SGPL1	rs923177	10	72306456	all	SM18:0/SM18:1	sexage	TOP	A	C	C	3935	5	-0.100998	0.0278539	0.749555	1	3.06209	0.107882	-0.203941	-0.0806026	-0.0825313	-0.120601	0.0818438	0.0557086	0.0675672	0.0641566	0.0530428	13.1479	0.000287834
SMPD3	rs1303939	16	67030963	all	Cer18:0/Cer20:0	sexage	TOP	A	G	G	3929	5	-0.0995458	0.0291813	0.217613	0.998477	5.90877	-0.104031	-0.100959	-0.14394	-0.112053	-0.0603408	0.0883506	0.060287	0.0687942	0.0667604	0.0546019	11.6369	0.000646561
SMPD3	rs1303939	16	67030963	males	Cer18:0/Cer20:0	age	TOP	A	G	G	1715	5	-0.150228	0.0447015	0.208746	0.999418	4.39112	-0.131686	-0.12314	-0.265231	-0.210154	-0.0643561	0.130079	0.0912374	0.110809	0.0967567	0.0867259	11.2943	0.000777449
SMPD3	rs4783631	16	67021122	males	Cer18:0/Cer20:0	age	TOP	A	G	G	1714	5	-0.150304	0.0447035	0.20916	0.998836	4.40699	-0.133405	-0.12314	-0.264713	-0.210154	-0.0639714	0.130179	0.0912374	0.110701	0.0967567	0.0867627	11.3046	0.000773135
SMPD3	rs4783631	16	67021122	all	Cer18:0/Cer20:0	sexage	TOP	A	G	G	3930	5	-0.0971943	0.0291543	0.218066	0.998731	6.5391	-0.101819	-0.100959	-0.142184	-0.109666	-0.0558414	0.0883604	0.060287	0.0687224	0.0667861	0.0544451	11.1141	0.00085672
SPHK1	rs442548	17	71884974	males	DihSM/SM_tot	age	TOP	A	G	G	1712	5	-0.150828	0.0456093	0.18604	0.997672	1.37747	-0.219236	-0.143232	-0.0162593	-0.104882	-0.241737	0.109462	0.0959676	0.107734	0.108145	0.0924422	10.9359	0.000943166
SPHK2	rs11880333	19	53836602	females	SM16:0/Cer16:0	age	TOP	A	G	G	2216	5	0.285092	0.0715987	0.950812	0.998658	2.91392	0.133048	0.455032	0.378582	0.157996	0.213375	0.247015	0.211158	0.122817	0.227944	0.118919	15.8548	6.83928e-05
SPHK2	rs11880333	19	53836602	females	SM24:1/Cer24:1	age	TOP	A	G	G	2216	5	0.286693	0.0726997	0.950812	0.998658	2.91392	-0.0867924	0.0348813	0.418322	0.330649	0.323288	0.246425	0.210776	0.124023	0.227344	0.123214	15.5514	8.02921e-05
SPHK2	rs11880333	19	53836602	all	SM24:1/Cer24:1	sexage	TOP	A	G	G	3929	5	0.221256	0.057843	0.953805	0.998477	2.35737	-0.280663	0.0780117	0.314267	0.227201	0.307296	0.197775	0.16442	0.10522	0.168158	0.0950721	14.6314	0.000130717
SPHK2	rs11880333	19	53836602	all	GluCer24:1/Cer24:1	sexage	TOP	A	G	G	3929	5	0.206588	0.0577733	0.953805	0.998477	2.35737	0.0753055	0.0160876	0.195036	0.270463	0.288943	0.198107	0.164434	0.105177	0.16864	0.0946696	12.7867	0.000349095
SPHK2	rs369880	19	53812246	females	SM16:0/SM16:1	age	TOP	A	G	G	2219	5	-0.145032	0.0409024	0.814781	1	1.97688	-0.048094	-0.243716	-0.0545019	-0.225243	-0.154021	0.0877819	0.0776414	0.094138	0.122784	0.0902067	12.5727	0.000391414
SPHK2	rs369880	19	53812246	all	SM16:0/SM16:1	sexage	TOP	A	G	G	3934	5	-0.104593	0.0310416	0.81393	0.999746	4.84842	-0.0997858	-0.195811	-0.0130572	-0.160291	-0.0330751	0.0660521	0.0592942	0.0766906	0.0890378	0.0662279	11.3531	0.000753204
SPHK2	rs433852	19	53808916	females	SM16:0/SM16:1	age	TOP	A	G	G	2211	5	-0.131989	0.0369914	0.744686	0.9964	3.51338	-0.107326	-0.223732	0.0602001	-0.188251	-0.175728	0.0832769	0.0739439	0.0856144	0.0979053	0.0783363	12.7312	0.000359598
SPHK2	rs433852	19	53808916	all	SM16:0/SM16:1	sexage	TOP	A	G	G	3923	5	-0.0983119	0.0282182	0.744583	0.996953	0.325278	-0.140742	-0.166181	0.0492251	-0.158833	-0.0542768	0.0613975	0.0571548	0.069281	0.0729038	0.0589283	12.1382	0.000494004
SPTLC1	rs10992241	9	93931599	all	SM18:0/SM18:1	sexage	TOP	A	G	G	695	1	0.247071	0.075073	0.181295	0.995702	0.0654886	NA	NA	0.247071	NA	NA	NA	NA	0.075073	NA	NA	10.8312	0.000998056
SPTLC1	rs11794664	9	93965501	males	SM_tot/Cer_tot	age	TOP	A	C	C	1701	5	0.168471	0.0481995	0.159612	0.991353	5.35696	0.190988	0.237453	0.121595	0.211227	0.0801157	0.121292	0.105363	0.126979	0.097648	0.0973608	12.2171	0.000473547
SPTLC1	rs11794664	9	93965501	males	SM23:0/Cer23:0	age	TOP	A	C	C	1701	5	0.160662	0.0478373	0.159612	0.991353	5.35696	0.146535	0.203445	0.13536	0.247336	0.061698	0.12126	0.102479	0.124104	0.0983382	0.0973947	11.2796	0.000783619
SPTLC1	rs3858095	9	93944438	all	SM16:1/SM18:1	sexage	TOP	A	G	G	1714	2	-0.156654	0.0421854	0.75	0.96077	2.14126	NA	NA	-0.228516	NA	-0.115847	NA	NA	0.0700966	NA	0.0528221	13.7899	0.000204436
SPTLC2	rs2299919	14	77119621	males	SM23:0/SM23:1	age	TOP	A	G	G	1716	5	-0.171418	0.0461743	0.812063	1	2.6857	-0.140301	-0.135894	-0.357881	-0.146225	-0.132811	0.0934217	0.108949	0.119554	0.10387	0.0964256	13.7821	0.000205286
SPTLC2	rs2299919	14	77119621	males	SM24:0/SM24:1	age	TOP	A	G	G	1716	5	-0.153373	0.046138	0.812063	1	2.6857	-0.101237	-0.171773	-0.151656	-0.109266	-0.233625	0.0931421	0.10838	0.119789	0.104163	0.0964444	11.0504	0.000886681
SPTLC2	rs3742729	14	77012331	all	SM18:0/Cer18:0	sexage	TOP	A	G	G	3917	5	0.138408	0.0412301	0.904902	0.995455	3.19565	0.120194	0.252889	0.108028	0.143547	0.0162948	0.1013	0.0805921	0.121799	0.0816248	0.0915348	11.2692	0.000788029
UGT1A	rs10175949	2	234377660	females	CerSat/Cer_tot	age	TOP	A	G	G	2215	5	0.178503	0.0498028	0.113093	0.998199	5.49924	0.0914128	0.227583	0.27016	0.190692	0.106005	0.17001	0.0915542	0.126588	0.130331	0.0883889	12.8464	0.000338131
UGT1A	rs10175949	2	234377660	females	CerUnsat/CerSat	age	TOP	A	G	G	2215	5	-0.169456	0.0497799	0.113093	0.998199	5.49924	-0.0957585	-0.227528	-0.267883	-0.189964	-0.0780123	0.17003	0.091552	0.126525	0.130349	0.0882756	11.5879	0.000663829
UGT1A	rs10175949	2	234377660	females	CerUnsat/Cer_tot	age	TOP	A	G	G	2215	5	-0.167345	0.0497707	0.113093	0.998199	5.49924	-0.0914128	-0.227254	-0.27016	-0.190574	-0.0716072	0.17001	0.0915538	0.126588	0.130327	0.0882111	11.3052	0.000772884
UGT1A	rs11568318	2	234330237	females	SM22:1/SM24:1	age	TOP	A	C	C	2214	5	0.309348	0.0926676	0.969512	0.99776	0	0.193377	0.683753	0.301583	0.375525	-0.132363	0.359366	0.199128	0.176936	0.187334	0.208283	11.144	0.000843058
UGT1A	rs12988520	2	234272133	females	SM14:0/SM16:0	age	TOP	A	C	C	2219	5	0.119262	0.0315669	0.585174	1	3.45337	0.143332	0.134612	0.142147	0.0906605	0.0959719	0.0800893	0.0673409	0.0740372	0.0745468	0.0614586	14.2738	0.000158051
UGT1A	rs1377460	2	234201376	all	SM18:0/SM18:1	sexage	TOP	A	G	G	3928	5	0.0972314	0.02908	0.778895	0.998227	5.63444	0.146462	0.00222482	0.118557	0.0906352	0.1491	0.0678929	0.0575192	0.0715734	0.0749497	0.0587115	11.1796	0.000827028
UGT1A	rs2741035	2	234220548	all	SM18:0/SM18:1	sexage	TOP	A	G	G	3115	4	-0.130847	0.0336133	0.211236	0.987732	3.23853	-0.142191	NA	-0.10595	-0.0861548	-0.164375	0.0677881	NA	0.0719509	0.0759464	0.0576472	15.1533	9.9127e-05
UGT1A	rs9808308	2	234372660	males	SM20:1/SM22:1	age	TOP	A	G	G	1701	5	-0.144542	0.0358317	0.478248	0.991449	5.81467	-0.228087	-0.186453	-0.169018	-0.137078	-0.0549498	0.0865695	0.0858573	0.0833273	0.0813472	0.0682565	16.2726	5.48515e-05
UGT2A1	rs4463132	4	70477672	males	SM18:0/SM20:0	age	TOP	A	G	G	1706	5	-0.164786	0.0463721	0.823857	0.997092	0.492803	-0.131108	-0.121947	-0.242658	-0.147437	-0.175952	0.113874	0.111698	0.110747	0.100121	0.0889191	12.6278	0.000380058
UGT2B	rs11724856	4	69787057	males	SM14:0/SM16:0	age	TOP	A	G	G	1710	5	-0.148947	0.0413195	0.751462	0.996509	3.97762	-0.369074	-0.188582	-0.040358	-0.168695	-0.0471073	0.101353	0.0916726	0.108347	0.100462	0.0734996	12.9943	0.000312441
UGT2B	rs11726899	4	69680598	females	SM22:1/SM24:1	age	TOP	A	G	G	2201	5	-0.181266	0.0540526	0.0933667	0.992008	1.88147	-0.333204	-0.0539692	-0.326888	-0.167953	-0.173821	0.15789	0.105484	0.143808	0.111101	0.109822	11.246	0.000797953
UGT2B	rs11726946	4	69771625	females	SM22:1/SM24:1	age	TOP	A	G	G	2217	5	-0.164925	0.0501116	0.110059	0.9991	3.7382	-0.27469	-0.0637221	-0.207458	-0.137669	-0.213817	0.150913	0.100209	0.130823	0.105637	0.0968165	10.8317	0.000997749
UGT2B	rs2013573	4	70389067	males	SM14:0/SM16:0	age	TOP	A	G	G	1387	4	0.174534	0.0494477	0.794881	0.999282	3.72564	0.090374	NA	0.171778	0.2047	0.207642	0.10639	NA	0.11195	0.096079	0.0868687	12.4585	0.000416089
UGT2B	rs3775781	4	70630226	males	SM16:0/Cer16:0	age	TOP	A	G	G	1715	5	-0.264987	0.0761914	0.93586	0.999419	9.87413	-0.361785	-0.0536767	-0.299848	-0.08858	-0.299484	0.12333	0.224893	0.163517	0.201546	0.201103	12.0959	0.00050534

## Sheet: legend
Enzyme activity	Relevant Ratio
Desaturation1	SM16:0/SM16:1
Desaturation10	CerUnsat/CerSat
Desaturation11	CerUnsat/Cer_tot
Desaturation12	CerSat/Cer_tot
Desaturation13	SMUnsat/SM_tot
Desaturation14	SMPoly/SMmono
Desaturation15	SMPoly/SM_tot
Desaturation16	SMMono/SM_tot
Desaturation2	SM18:0/SM18:1
Desaturation3	SM20:0/SM20:1
Desaturation4	SM22:0/SM22:1
Desaturation5	SM22:1/SM22:2
Desaturation6	SM23:0/SM23:1
Desaturation7	SM24:0/SM24:1
Desaturation8	Cer24:/Cer24:1
Desaturation9	DihSM/SM_tot
Elongation1	SM18:0/SM20:0
Elongation10	SM16:0/SM18:0
Elongation11	SM22:0/SM24:0
Elongation12	SM15:0/SM17:0
Elongation13	DihSM22:0/DihSM24:0
Elongation14	SM22:1/SM24:1
Elongation15	SM18:1/SM20:1
Elongation16	SM20:1/SM22:1
Elongation2	SM20:0/SM22:0
Elongation3	DihSM16:0/Dih18:0
Elongation4	DihSM18:0/DihSM22:0
Elongation5	Cer16:0/Cer18:0
Elongation6	Cer18:0/Cer20:0
Elongation7	Cer20:0/Cer22:0
Elongation8	SM16:1/SM18:1
Elongation9	SM14:0/SM16:0
Metabolism1	SM16:0/Cer16:0
Metabolism10	GluCer/Cer_tot
Metabolism11	SM_tot/Cer_tot
Metabolism2	SM18:0/Cer18:0
Metabolism3	SM20:0/Cer20:0
Metabolism4	SM22:0/Cer22:0
Metabolism5	SM23:0/Cer23:0
Metabolism6	SM24:0/Cer24:0
Metabolism7	SM24:1/Cer24:1
Metabolism8	GluCer16:0/Cer16:0
Metabolism9	GluCer24:1/Cer24:1

## Sheet: Gene Codes
Gene Code	Gene ID
ABCA7	ATP-binding cassette, sub-family A (ABC1), member 7
ASAH3	N-acylsphingosine amidohydrolase 3 (Alkaline ceramidase 1)
ATP8B1	ATPase, class I, type 8B, member 1
COL4A3BP	collagen, type IV, alpha 3 (Goodpasture antigen) binding protein
DEGS2	degenerative spermatocyte homolog 2, lipid desaturase
GBA	glucosidase, beta; acid (includes glucosylceramidase)
GLTP	glycolipid transfer protein
KDSR	3-ketodihydrosphingosine reductase
LASS2	LAG1 homolog, ceramide synthase 2
LASS3	LAG1 homolog, ceramide synthase 3
LASS5	LAG1 homolog, ceramide synthase 5
LASS6	LAG1 homolog, ceramide synthase 6
SGMS1	sphingomyelin synthase 1
SGMS2	sphingomyelin synthase 2
SGPL1	sphingosine-1-phosphate lyase 1
SMPD3	sphingomyelin phosphodiesterase 3, neutral membrane (neutral sphingomyelinase II)
SPHK1	sphingosine kinase 1
SPHK2	sphingosine kinase 2
SPTLC1	serine palmitoyltransferase, long chain base subunit 1
SPTLC2	serine palmitoyltransferase, long chain base subunit 2
UGT1A	UDP glucuronosyltransferase 1 family, polypeptide A1
UGT2A1	UDP glucuronosyltransferase 2 family, polypeptide A1
UGT2B	UDP glucuronosyltransferase 2 family, polypeptide B

## Sheet: candidates and associated vars
ABCA7	rs2072102
ABCA7	rs3752240
ABCA7	rs757232
ASAH3	rs1982082
ATP8B1	rs319405
ATP8B1	rs4306606
COL4A3BP	rs4385188
COL4A3BP	rs6872314
DEGS2	rs941891
GBA	rs3180018
GLTP	rs4525299
KDSR	rs1541296
KDSR	rs2849380
KDSR	rs9946122
LASS2	rs4451553
LASS2	rs267738
LASS3	rs1566776
LASS3	rs4580136
LASS3	rs4965678
LASS3	rs11247226
LASS3	rs1393945
LASS3	rs7166031
LASS3	rs967467
LASS5	rs11169282
LASS5	rs7138945
LASS6	rs7565629
LASS6	rs17202792
LASS6	rs4668074
LASS6	rs4668102
LASS6	rs829950
SGMS1	rs10740762
SGMS1	rs10821871
SGMS1	rs11006155
SGMS1	rs2251601
SGMS1	rs2983360
SGMS1	rs3011777
SGMS1	rs4256922
SGMS1	rs4460764
SGMS1	rs4935737
SGMS2	rs2087874
SGPL1	rs3781306
SGPL1	rs877034
SGPL1	rs923177
SMPD3	rs1303939
SMPD3	rs4783631
SPHK1	rs442548
SPHK2	rs11880333
SPHK2	rs369880
SPHK2	rs433852
SPTLC1	rs10992241
SPTLC1	rs11794664
SPTLC1	rs3858095
SPTLC2	rs2299919
SPTLC2	rs3742729
UGT1A	rs13394720
UGT1A	rs2741023
UGT1A	rs10175949
UGT1A	rs11568318
UGT1A	rs12988520
UGT1A	rs1377460
UGT1A	rs2741035
UGT1A	rs9808308
UGT2A1	rs4148301
UGT2A1	rs4463132
UGT2B	rs12650761
UGT2B	rs3775781
UGT2B	rs11724856
UGT2B	rs11726899
UGT2B	rs11726946
UGT2B	rs2013573
