# Supplementary material for: Genetic Determinants of Circulating Sphingolipid Concentrations in European Populations
Source: PLoS Genet. 2009 Oct 2;5(10):e1000672. doi: 10.1371/journal.pgen.1000672 (PMC2745562; doi:10.1371/journal.pgen.1000672)
Supplement: Table S6 — Table of phenotypic correlations between traits. Pearson correlations of age and sex adjusted measures were calculated and only significant values (2 tailed p-values < = 0.05) represented. Traits included all sphingolipids species, some anthropometric measures: weight, bmi and height, blood pressure (sbp = systolic blood pressure, dbp = diastolic blood pressure),and classical circulating lipoproteins species tc = total cholesterol, ldl = LDL cholesterol, hdl = HDL-cholesterol, tri = Triglycerides. (0.40 MB XLS) [file pgen.1000672.s006.xls]

## Sheet: Orkney
	weight	bmi	height	sbp	dbp	glucose	triglycerides	total cholesterol	hdl	ldl	urea	ua	Cer16:0	Cer18:0	Cer20:0	Cer22:0	Cer23:0	Cer24:1	Cer24:0	Glu Cer16:0	Glu Cer24:1	cer_sat	cer_unsa	cer_sum	cer_glu	Cer16:0p	Cer18:0p	Cer20:0p	Cer22:0p	Cer23:0p	Cer24:1p	Cer24:0p	Glu Cer16:0p	Glu Cer24:1p	cerp_sat	cerp_unsa	cerp_glu	SM 14:0	SM 15:0	SM 16:1	SM 16:0	SM dih 16:0	SM 16:1-OH	SM 18:2	SM 18:1	SM 18:0	SM dih 18:0	SM 20:1	SM 20:0
weight	1
bmi	0.909367	1
height	0.315311	-0.0945695	1											Cerorrelation Ceroefficient
sbp	0.0895413	0.127088		1											>0.8
dbp	0.263564	0.301998		0.638745	1										0.5-0.8
glucose	0.225402	0.244594				1									0.2-0.5
triglycerides	0.316555	0.311049			0.119953	0.190517	1
total cholesterol				0.0759296	0.153664	-0.0773908	0.337428	1
hdl	-0.34825	-0.322372	-0.0919592			-0.153272	-0.308159	0.311514	1
ldl	0.131187	0.148969		0.0950669	0.181976		0.344295	0.902567		1
urea					-0.139868					-0.0999843	1
ua	0.336679	0.356525				0.14739	0.307781		-0.177957	0.1178	0.247265	1
Cer16:0	-0.0886211	-0.100342						0.423061	0.18372	0.380539	-0.178011		1
Cer18:0	0.162135	0.174077					0.331272	0.421692		0.42595		0.232186	0.458121	1
Cer20:0	0.0977934	0.0969007					0.346116	0.456911		0.431204	-0.0749295	0.165752	0.36791	0.755482	1
Cer22:0	0.116622	0.106984					0.422464	0.587174		0.552814	-0.0831752	0.192961	0.527335	0.679169	0.743368	1
Cer23:0	0.0815812						0.375049	0.558032	0.0819319	0.519868		0.150775	0.470055	0.596916	0.629313	0.857746	1
Cer24:1	0.0796196						0.212135	0.347109		0.376827		0.169115	0.465023	0.522856	0.524837	0.589207	0.700454	1
Cer24:0							0.357004	0.578753	0.133084	0.531416		0.136327	0.488062	0.557334	0.607425	0.888998	0.897035	0.676715	1
Glu Cer16:0								0.328801	0.0832837	0.307281				0.215286	0.412953	0.246083	0.227855	0.138077	0.219203	1
Glu Cer24:1						-0.10691		0.23837	0.0753737	0.228085				0.159015	0.360672	0.142199	0.167311	0.239839	0.140994	0.90054	1
cer_sat							0.354824	0.611887	0.125842	0.565734	-0.0787222	0.146285	0.635243	0.656541	0.683693	0.938261	0.925446	0.701986	0.971496	0.209844	0.13492	1
cer_unsa	0.0796196						0.212135	0.347109		0.376827		0.169115	0.465023	0.522856	0.524837	0.589207	0.700454	1	0.676715	0.138077	0.239839	0.701986	1
cer_sum							0.339261	0.580221	0.106661	0.550871	-0.074708	0.160928	0.62936	0.661354	0.683641	0.904392	0.922804	0.82085	0.953612	0.203894	0.170052	0.982988	0.82085	1
cer_glu						-0.0951773		0.280885	0.0804333	0.265793				0.185731	0.390745	0.187794	0.195965	0.204517	0.176157	0.963047	0.984361	0.1686	0.204517	0.187952	1
Cer16:0p	-0.173397	-0.180808				-0.120291	-0.303804		0.124101	-0.0905223	-0.148703	-0.160504	0.564377	-0.14823	-0.301578	-0.291821	-0.364237	-0.233673	-0.368239	-0.358258	-0.320729	-0.22929	-0.233673	-0.244142	-0.343853	1
Cer18:0p	0.126658	0.159397						-0.162884	-0.168541	-0.115671		0.101927	-0.196012	0.465195	0.140101	-0.209607	-0.306875	-0.266868	-0.392758			-0.316738	-0.266868	-0.322831			1
Cer20:0p								-0.161126	-0.115111	-0.14604			-0.369956	0.10776	0.397933	-0.193331	-0.324404	-0.321874	-0.391818	0.339992	0.338389	-0.350985	-0.321874	-0.364481	0.347385	-0.157692	0.57997	1
Cer22:0p	0.141198	0.140293					0.237894	0.126063	-0.135014	0.118307		0.108947	-0.149586	0.162555	0.283596	0.401545		-0.334072		0.189249		0.0925897	-0.334072		0.0938197	-0.23323	0.181139	0.340507	1
Cer23:0p	0.0893081	0.0808956					0.184667	0.132819		0.109104	0.116803		-0.217019		0.118874	0.185369	0.492203		0.178006	0.180447	0.0986524	0.179639		0.136721	0.134231	-0.456935			0.164379	1
Cer24:1p							-0.100945	-0.226765	-0.132534	-0.130815						-0.245495	-0.0974094	0.551629	-0.188505		0.173805	-0.172668	0.551629		0.0856544				-0.56352	-0.263274	1
Cer24:0p							0.181809	0.225268	0.133347	0.152472	0.0799902		-0.198938			0.31051	0.290664	-0.108747	0.520305	0.155723		0.352894	-0.108747	0.254958		-0.540535	-0.375407	-0.237284	0.202024	0.207433	-0.632881	1
Glu Cer16:0p	-0.0818685		-0.0974062				-0.160226				0.0899414	-0.0851497	-0.444984	-0.185444		-0.284229	-0.296917	-0.323416	-0.326882	0.786967	0.749442	-0.360977	-0.323416	-0.372892	0.783133	-0.244361	0.234305	0.558414	0.178975	0.117311			1
Glu Cer24:1p	-0.0829087		-0.0818811			-0.0919263	-0.185612	-0.111825		-0.0987846	0.0793529	-0.0924517	-0.411963	-0.200604		-0.323782	-0.31012	-0.229184	-0.349982	0.689268	0.802832	-0.378067	-0.229184	-0.362296	0.77662	-0.208401	0.213578	0.542289			0.135486	-0.108568	0.934257	1
cerp_sat							0.100945	0.226765	0.132534	0.130815						0.245495	0.0974094	-0.551629	0.188505		-0.173805	0.172668	-0.551629		-0.0856544				0.56352	0.263274	-1	0.632881		-0.135486	1
cerp_unsa							-0.100945	-0.226765	-0.132534	-0.130815						-0.245495	-0.0974094	0.551629	-0.188505		0.173805	-0.172668	0.551629		0.0856544				-0.56352	-0.263274	1	-0.632881		0.135486	-1	1
cerp_glu	-0.0838011		-0.089203			-0.0853343	-0.178716	-0.0922807		-0.0826482	0.0847134	-0.0911054	-0.431367	-0.19793		-0.313595	-0.309952	-0.269448	-0.346603	0.738163	0.794842	-0.377472	-0.269448	-0.372202	0.791482	-0.225677	0.225034	0.55719	0.10808	0.0790478			0.974646	0.99036			1
SM 14:0					0.0965135		0.159599	0.643759	0.359194	0.511591			0.369259	0.37312	0.382632	0.493599	0.588584	0.335047	0.548914	0.308829	0.211075	0.571227	0.335047	0.544503	0.255883	-0.102831	-0.177459	-0.190909		0.283119	-0.193205	0.225348		-0.0978031	0.193205	-0.193205	-0.0775729	1
SM 15:0	-0.0815547	-0.0829428				-0.0984922		0.582579	0.333485	0.475318		-0.0860604	0.430483	0.368956	0.330146	0.438888	0.536727	0.318314	0.447622	0.263566	0.190314	0.506508	0.318314	0.488286	0.224681		-0.119472	-0.194245		0.269931	-0.146048			-0.0963945	0.146048	-0.146048	-0.0811556	0.839516	1
SM 16:1	0.125823	0.136031		0.0897217	0.115235		0.110372	0.63824	0.363957	0.510809			0.399899	0.418302	0.442846	0.48474	0.467404	0.376651	0.503356	0.363246	0.308043	0.533189	0.376651	0.524727	0.337995		-0.0985512	-0.10357			-0.0915894	0.136283			0.0915894	-0.0915894		0.670657	0.637229	1
SM 16:0	-0.137087	-0.130865				-0.134158		0.727487	0.394375	0.621473			0.50326	0.423873	0.45555	0.492911	0.48843	0.421662	0.533371	0.491049	0.427276	0.572884	0.421662	0.568168	0.463646		-0.140822	-0.128982			-0.0828058	0.116574	0.087985		0.0828058	-0.0828058		0.701618	0.723827	0.818626	1
SM dih 16:0						-0.0882813		0.534603	0.290523	0.447768			0.34638	0.274952	0.315475	0.335475	0.304996	0.193286	0.363475	0.435596	0.388136	0.385992	0.193286	0.359394	0.416936		-0.0864315				-0.163709	0.155652	0.160405	0.12147	0.163709	-0.163709	0.138528	0.47716	0.477766	0.537183	0.695885	1
SM 16:1-OH								0.539162	0.26629	0.460547			0.411006	0.474636	0.399178	0.409325	0.48653	0.329072	0.391997	0.237581	0.205534	0.464708	0.329072	0.457539	0.223582					0.214279								0.691642	0.823034	0.594472	0.684497	0.474795	1
SM 18:2								0.339067	0.214868	0.26156			0.219554	0.225612	0.23076	0.225847	0.210036	0.173025	0.184453	0.189582	0.200875	0.227146	0.173025	0.226781	0.201246													0.360843	0.427033	0.58616	0.489361	0.358669	0.450385	1
SM 18:1	0.158062	0.164979			0.111691		0.144623	0.530597	0.234674	0.44811		0.113885	0.322819	0.60579	0.524907	0.463374	0.419315	0.336348	0.403519	0.271785	0.248042	0.462141	0.336348	0.457356	0.26377		0.214305	0.078936	0.0897254									0.535856	0.537353	0.785316	0.661849	0.433541	0.665631	0.596147	1
SM 18:0	0.0985866	0.108189			0.126749		0.175827	0.614608	0.204791	0.556076	-0.0885697	0.119819	0.404718	0.686608	0.587813	0.534213	0.491888	0.37891	0.47879	0.3333	0.28055	0.546354	0.37891	0.535868	0.308836		0.220506		0.0907026		-0.0771414				0.0771414	-0.0771414		0.649455	0.62292	0.680838	0.72647	0.54201	0.736039	0.481061	0.869952	1
SM dih 18:0	0.184121	0.197185			0.105952	0.0772403	0.0879926	0.266995		0.270077	-0.0938251	0.142684	0.12646	0.326688	0.228037	0.201861	0.175373	0.107979	0.171497	0.245572	0.188025	0.197424	0.107979	0.186171	0.215979		0.188164						0.0917926					0.258319	0.219687	0.28978	0.293913	0.32286	0.315509	0.200897	0.397594	0.492501	1
SM 20:1					0.075335			0.455756	0.232703	0.391999			0.27891	0.416953	0.45648	0.39188	0.346068	0.288938	0.353548	0.283494	0.27866	0.394323	0.288938	0.390744	0.287479			0.0850387	0.0747673									0.476721	0.499139	0.701433	0.610324	0.41788	0.579218	0.583841	0.780214	0.711255	0.302946	1
SM 20:0							0.0921605	0.459291	0.174924	0.408267			0.255417	0.375613	0.461467	0.444991	0.424212	0.269342	0.444963	0.361426	0.289073	0.461317	0.269342	0.439417	0.325513	-0.185527			0.108293	0.128961	-0.150948	0.21348			0.150948	-0.150948		0.542497	0.46493	0.461317	0.507752	0.40315	0.479218	0.289728	0.507808	0.622181	0.305118	0.503793	1
SM 22:2								0.134007	0.127277	0.0826798			0.109701	0.155027	0.168638	0.150049	0.147768	0.0814028	0.147557	0.188033	0.214686	0.160354	0.0814028	0.14959	0.209182						-0.0770926	0.0782324	0.0847404	0.101785	0.0770926	-0.0770926	0.0967983	0.201566	0.190225	0.153672	0.201312	0.214242	0.17318	0.162372	0.186633	0.230769	0.140592	0.176746	0.242782
SM 22:1								0.589395	0.341015	0.470552			0.349286	0.369659	0.459849	0.494987	0.467693	0.335999	0.504343	0.427313	0.393863	0.525698	0.335999	0.508237	0.417121	-0.122609	-0.135767			0.0814739	-0.125881	0.192015	0.0887439		0.125881	-0.125881	0.0797231	0.691501	0.639615	0.747885	0.72889	0.511989	0.629493	0.527575	0.703499	0.702986	0.296506	0.712238	0.637027
SM 22:0					0.143307		0.19586	0.696029	0.218851	0.631424			0.372044	0.444632	0.521601	0.636633	0.570221	0.328071	0.648378	0.431054	0.317839	0.654515	0.328071	0.609496	0.371545	-0.194794	-0.165803	-0.0919074	0.190515	0.113349	-0.294092	0.368091			0.294092	-0.294092		0.672697	0.584937	0.648135	0.733267	0.606025	0.562075	0.391594	0.594657	0.718504	0.379329	0.572516	0.650583
SM dih 22:0		0.0850092			0.100054		0.11602	0.201054		0.150484			0.0767752	0.144972	0.248576	0.192528	0.172509		0.198377	0.329509	0.322262	0.195963		0.173109	0.333142	-0.121016		0.12752	0.0771349	0.079874	-0.121418	0.141396	0.215887	0.205154	0.121418	-0.121418	0.212604	0.188178	0.141564	0.173482	0.196305	0.310319	0.145875	0.137611	0.175988	0.238676	0.229134	0.191044	0.257171
SM 23:1						-0.082824		0.605626	0.344728	0.489012			0.399652	0.36298	0.386298	0.443341	0.543007	0.360905	0.457354	0.361115	0.34025	0.509728	0.360905	0.501853	0.357088		-0.133905	-0.121688		0.2755	-0.0765884				0.0765884	-0.0765884		0.755427	0.804595	0.709512	0.732646	0.500515	0.761209	0.523726	0.661295	0.671469	0.251411	0.661674	0.576192
SM 23:0					0.143496		0.166808	0.720842	0.231343	0.647073			0.407805	0.42213	0.428156	0.564924	0.61121	0.290221	0.583519	0.384743	0.27546	0.615967	0.290221	0.568822	0.326528	-0.113232	-0.145938	-0.158917	0.108744	0.303521	-0.305236	0.279271			0.305236	-0.305236		0.723808	0.70888	0.6487	0.742702	0.599746	0.69567	0.428378	0.600327	0.704782	0.37052	0.564005	0.621174
SM dih 23:0		0.0955381			0.0763855		0.133409	0.244852		0.225641			0.117479	0.162645	0.17911	0.173813	0.143965		0.146156	0.210816	0.174281	0.165003		0.145552	0.193383				0.0884464		-0.10755		0.102002		0.10755	-0.10755	0.0851146	0.250272	0.221455	0.193278	0.240983	0.275765	0.210673	0.115676	0.214941	0.272111	0.189246	0.211731	0.27091
SM 24:3								0.287727	0.150506	0.236783			0.227503	0.250727	0.272298	0.226695	0.248322	0.224664	0.251571	0.28809	0.298356	0.273787	0.224664	0.277504	0.301553								0.105089	0.11896			0.115396	0.334529	0.322845	0.424493	0.426854	0.315038	0.34379	0.264496	0.383579	0.360323	0.1206	0.320354	0.277001
SM 24:2						-0.126461		0.493775	0.334249	0.384544			0.364163	0.310725	0.387995	0.300863	0.277518	0.377023	0.307226	0.435724	0.496926	0.350879	0.377023	0.378621	0.484372				-0.105255	-0.119735	0.132222		0.165312	0.20809	-0.132222	0.132222	0.194751	0.474894	0.489511	0.769877	0.737557	0.489577	0.518083	0.554591	0.684305	0.602315	0.22569	0.696266	0.477691
SM 24:1				0.0757908		-0.0964589		0.601702	0.288429	0.528165			0.38038	0.35893	0.423747	0.332519	0.284477	0.398883	0.349984	0.487234	0.516961	0.38642	0.398883	0.412759	0.517657				-0.102593	-0.181256	0.125194		0.191156	0.208391	-0.125194	0.125194	0.204999	0.502256	0.48997	0.715662	0.811652	0.622289	0.53682	0.518156	0.648112	0.684084	0.332045	0.65905	0.541427
SM 24:0		0.0762734			0.143133		0.165912	0.711763	0.238261	0.641625			0.372122	0.397562	0.442528	0.527854	0.45288	0.257661	0.579002	0.440139	0.332046	0.574304	0.257661	0.527013	0.384026	-0.113736	-0.128576	-0.0883288	0.111182		-0.310297	0.382446	0.0822107		0.310297	-0.310297		0.585713	0.497709	0.647545	0.744542	0.642917	0.498226	0.364029	0.561868	0.658366	0.384118	0.523343	0.590467
SM dih 24:0								0.154339	0.0848816	0.114788			0.147408	0.129038	0.209779	0.150866	0.135605		0.149842	0.286034	0.283739	0.166518		0.150326	0.291663			0.0928677			-0.105241		0.161275	0.149084	0.105241	-0.105241	0.15619	0.160266	0.101059	0.154459	0.20419	0.260813	0.133675		0.151529	0.211829	0.202	0.150689	0.248944
sm_sat					0.104022		0.0889849	0.773325	0.344302	0.674804			0.484429	0.505009	0.53539	0.593945	0.578651	0.409393	0.619937	0.487568	0.396525	0.654624	0.409393	0.630556	0.443186		-0.115064	-0.105977		0.0795708	-0.186045	0.220137			0.186045	-0.186045		0.787361	0.757126	0.8077	0.941558	0.699348	0.733093	0.492886	0.725512	0.832291	0.384365	0.666794	0.689516
sm_mono					0.0847376	-0.08379		0.662226	0.3414	0.558271			0.415696	0.445161	0.493907	0.456658	0.430553	0.414244	0.462193	0.466356	0.461965	0.504697	0.414244	0.511573	0.475127								0.113601	0.113509			0.115331	0.658668	0.648379	0.847818	0.858005	0.618943	0.683336	0.602359	0.801205	0.792905	0.357179	0.786562	0.614779
sm_poly						-0.116968		0.492447	0.330363	0.378204			0.371124	0.343583	0.413128	0.329928	0.309188	0.366522	0.333326	0.451032	0.507318	0.378507	0.366522	0.398069	0.497014				-0.0757875	-0.0793789	0.084947		0.172545	0.212169	-0.084947	0.084947	0.200116	0.504605	0.518715	0.744548	0.730416	0.520398	0.548506	0.569859	0.683598	0.626258	0.248265	0.68037	0.51107
sm_unsa						-0.0935519		0.634897	0.345822	0.526292			0.413545	0.429827	0.484619	0.435476	0.410127	0.411301	0.440608	0.472336	0.482538	0.484643	0.411301	0.494732	0.490294								0.130226	0.139743			0.138245	0.635068	0.630469	0.840439	0.844953	0.607954	0.664903	0.607008	0.789389	0.769048	0.338242	0.777204	0.602453
sm_sum					0.091755	-0.0835756		0.732132	0.355709	0.625802			0.466082	0.485276	0.5281	0.537742	0.517236	0.423004	0.554715	0.495533	0.449354	0.594882	0.423004	0.586157	0.479138		-0.0861703				-0.090776	0.137864	0.0923989		0.090776	-0.090776	0.0759426	0.740073	0.720975	0.848203	0.92529	0.678013	0.723736	0.561949	0.778131	0.828346	0.374574	0.739508	0.669916
sm_dihydro					0.0943345			0.399163	0.165808	0.333789			0.258956	0.325597	0.385243	0.334777	0.29917	0.16668	0.325695	0.487981	0.461604	0.352817	0.16668	0.325928	0.483671	-0.0743704		0.105071	0.0852622		-0.157456	0.13635	0.25064	0.222519	0.157456	-0.157456	0.236989	0.372117	0.343525	0.400908	0.488023	0.69118	0.382332	0.297481	0.405222	0.516656	0.501722	0.383499	0.47774
SM 14:0p							0.189141	0.134263	0.137724							0.130961	0.298067		0.193346	-0.0942459	-0.18262	0.182604		0.154144	-0.151314	-0.101015	-0.177323	-0.223405		0.409254	-0.184596	0.180385	-0.161084	-0.212133	0.184596	-0.184596	-0.195673	0.641144	0.424169				0.208137	-0.0807644	-0.0804586			-0.117751
SM 15:0p	-0.0931009	-0.11459						0.0745994	0.105845			-0.118998	0.129097		-0.0796388		0.229777			-0.126496	-0.184398	0.103386		0.085417	-0.165486	0.0970259	-0.0858303	-0.224601		0.378407	-0.123231		-0.162965	-0.198445	0.123231	-0.123231	-0.187826	0.43172	0.670053				0.418326				-0.0745653
SM 16:1p	0.272054	0.278239					0.133506	-0.0743224		-0.127014		0.117362			-0.0852982					-0.184806	-0.208579				-0.204099			-0.0991729					-0.165559	-0.179257			-0.176769			0.394929		-0.171916	-0.141495	0.116853	0.119004	-0.152642	-0.0979065		-0.281617
SM 16:0p	-0.33023	-0.330662			-0.0888388	-0.137244	-0.226328		0.100224			-0.16852	0.110157	-0.163021	-0.187617	-0.113158	-0.0756021									0.246165	-0.153368	-0.196357	-0.155769	-0.128782								-0.0919506			0.196101		-0.0996629	-0.185433	-0.288838	-0.259163	-0.191539	-0.324587	-0.407997
SM dih 16:0p	-0.0760906						-0.0879398		0.0892729					-0.0740775				-0.11159		0.133078	0.110016		-0.11159		0.122077	0.0879098					-0.137363	0.0913176	0.129316	0.102663	0.137363	-0.137363	0.114659				0.109728	0.733558			-0.115643		0.100598	-0.100204
SM 16:1-Ohp				-0.0795828									0.0886069	0.167125			0.144294			-0.169884	-0.168278				-0.173077	0.0936242	0.183628			0.286486		-0.201564	-0.170942	-0.15743			-0.16518	0.206184	0.405035				0.660354		0.127329	0.180115
SM 18:2p								-0.107574		-0.121059	0.106198		-0.0737853	-0.080576	-0.0975531	-0.118809	-0.118204	-0.0978062	-0.177361	-0.125197	-0.0808979	-0.155657	-0.0978062	-0.150054	-0.100845	0.077526						-0.16556						-0.0770258		0.101213				0.793641	0.165058			0.170909	-0.111051
SM 18:1p	0.273959	0.275779					0.16712	-0.0994418	-0.0923678	-0.0951407		0.179185	-0.0965506	0.33179	0.149792				-0.0891444	-0.206216	-0.182192				-0.196422		0.476956	0.217829	0.12576		0.0824165	-0.208676	-0.169786	-0.138698	-0.0824165	0.0824165	-0.152968	-0.110404	-0.0798536	0.143544	-0.143584	-0.19142	0.119717	0.21448	0.571109	0.310885	0.143521	0.281537
SM 18:0p	0.199695	0.201604			0.0775135	0.0988577	0.239664		-0.17755		-0.0911729	0.205083		0.476572	0.245939	0.13049	0.0871625			-0.151442	-0.174816				-0.169654		0.534311	0.204229	0.151541	0.0783719		-0.190834	-0.184753	-0.185292			-0.188011				-0.102791		0.218521		0.363236	0.522829	0.311713	0.154247	0.0990918
SM dih 18:0p	0.198352	0.211303				0.115816			-0.101578		-0.0778502	0.158726		0.174237						0.0763204							0.2342	0.0747704														0.104601	0.0797361		0.137764	0.227059	0.92349		0.0788795
SM 20:1p	0.0901723							-0.186289	-0.0944591	-0.148515			-0.134528				-0.105273	-0.073793	-0.137818	-0.165476	-0.121633	-0.124266	-0.073793	-0.118686	-0.142404		0.200521	0.20193	0.0952974			-0.126928	-0.0837789					-0.171925	-0.119772		-0.195017	-0.185795		0.170879	0.213742			0.5836
SM 20:0p	0.0801154	0.0812				0.116986	0.076821							0.123743	0.206728	0.180402	0.170368		0.167534	0.0965922		0.157959		0.137388		-0.219097		0.0888051	0.140795	0.162486	-0.128658	0.18083			0.128658	-0.128658		0.151384					0.0787374			0.182413	0.101425	0.0981886	0.799807
SM dih 20:0p														0.0894146	0.123123					0.163488	0.186991				0.182075		0.0796672	0.133618		0.0744676			0.151879	0.160074			0.159447					0.0886537					0.0961376		0.16014
SM 22:2p																				0.0769032	0.109654				0.0990909									0.0886841			0.0816413												0.0925158
SM 22:1p									0.0813907	-0.114732			-0.0981773	-0.07895		0.0808749			0.0749701							-0.180019	-0.132894		0.127663	0.141507	-0.100046	0.161372			0.100046	-0.100046		0.135976			-0.116031	-0.12406		0.114652	0.0907178			0.175744	0.141359
SM 22:0p	0.109123	0.127493			0.13462	0.130019	0.291904	0.253471	-0.0901407	0.275191		0.0913066		0.126621	0.216167	0.417473	0.325477		0.416664	0.0903184		0.369905		0.301326		-0.302334	-0.207401	-0.10409	0.344899	0.181485	-0.421456	0.502218	-0.0829987	-0.184687	0.421456	-0.421456	-0.148117	0.182026				0.156246		-0.0747631		0.138364	0.156256		0.24644
SM dih 22:0p		0.0841512			0.0797969		0.101238								0.115132					0.204113	0.207027				0.21095	-0.113807		0.154613	0.0765741	0.081441	-0.098999	0.104675	0.203299	0.19954	0.098999	-0.098999	0.204201					0.125055					0.127531		0.0808666
SM 23:1p		-0.0793593	0.0879132				-0.11183		0.0994592		0.139781	-0.0760898			-0.0809075		0.223218			-0.0768195							-0.100554	-0.135412		0.499377		-0.090031	-0.0813309					0.271814	0.385979			-0.10608	0.307826	0.117021			-0.101551	0.0976663
SM 23:0p	0.0764474	0.0778516			0.135321	0.0996921	0.227818	0.273776	-0.0758143	0.287252						0.267114	0.382553	-0.0749615	0.275862		-0.143307	0.275663	-0.0749615	0.201736	-0.091639	-0.152692	-0.15616	-0.224346	0.20198	0.550752	-0.450042	0.334053	-0.125805	-0.22367	0.450042	-0.450042	-0.189222	0.26231	0.26153			0.118416	0.229395			0.0901983	0.130337		0.16706
SM dih 23:0p		0.0933236					0.111197		-0.0764484									-0.0825627					-0.0825627						0.0900859		-0.0768201		0.083798		0.0768201	-0.0768201
SM 24:3p														0.0796508	0.0906285			0.0811409		0.119191	0.154172		0.0811409		0.143801				-0.0775264				0.0872897	0.119098			0.108573			0.119836	0.0963046	0.0768419	0.0778763		0.108284
SM 24:2p					-0.0994072	-0.119179	-0.213143	-0.249156		-0.274463				-0.176897	-0.117941	-0.297406	-0.311183		-0.313507		0.201074	-0.294833		-0.233106	0.131937	0.152546		0.165425	-0.207014	-0.272401	0.38444	-0.349317	0.162553	0.290582	-0.38444	0.38444	0.245449	-0.297651	-0.240256		-0.104541	-0.166715	-0.189474	0.112062		-0.190539	-0.171149	0.0963286	-0.185135
SM 24:1p							-0.157349	-0.130704		-0.0779447			-0.0865998	-0.169774	-0.117448	-0.347251	-0.416779		-0.342563	0.0969862	0.262438	-0.341203		-0.261933	0.201872	0.146102	0.105331	0.20506	-0.260584	-0.486337	0.495414	-0.362103	0.249425	0.354624	-0.495414	0.495414	0.319418	-0.369295	-0.352047	-0.0942451			-0.248534		-0.0967762	-0.125314			-0.144272
SM 24:0p	0.0945278	0.136596	-0.0843511		0.138324	0.0947851	0.223694	0.292099		0.29942		0.0789142				0.222847	0.114689	-0.109124	0.297964	0.114217		0.230379	-0.109124	0.15661		-0.149857	-0.143906	-0.113745	0.196447		-0.459579	0.541253		-0.0855486	0.459579	-0.459579			-0.0827574		0.0835456	0.235285	-0.0899311	-0.0995446			0.172459		0.141572
SM dih 24:0p															0.0943907					0.170631	0.172162				0.175786			0.103179			-0.0893594		0.138853	0.128384	0.0893594	-0.0893594	0.134503					0.11198					0.129192		0.0993935
smp_sat	-0.111381	-0.0931099					0.151713	0.261108		0.276035			0.134698	0.125917	0.0869989	0.313033	0.333331		0.354611		-0.188258	0.333998		0.264773	-0.109968	-0.0838207	-0.167608	-0.248324	0.181373	0.255708	-0.449961	0.398921	-0.159842	-0.304761	0.449961	-0.449961	-0.253314	0.290132	0.237674	-0.0845731	0.170274	0.166744	0.116675	-0.236663	-0.157244	0.0952003	0.0816352	-0.238668	0.165872
smp_mono	0.162667	0.146586					-0.0868125	-0.217291		-0.212414			-0.16575	-0.103423	-0.0861934	-0.292636	-0.314091		-0.337871		0.101828	-0.322647		-0.256222			0.185874	0.228967	-0.157511	-0.229651	0.439485	-0.379329	0.0991754	0.222469	-0.439485	0.439485	0.178135	-0.265097	-0.22662	0.0857751	-0.183495	-0.176185	-0.086051	0.230843	0.189047			0.279205	-0.168694
smp_poly					-0.101947	-0.109519	-0.193067	-0.234014		-0.272438				-0.114826		-0.234031	-0.245623		-0.255898		0.248087	-0.234629		-0.185357	0.181774	0.104767	0.0830536	0.190251	-0.15303	-0.204786	0.3091	-0.288966	0.192246	0.318213	-0.3091	0.3091	0.274312	-0.225782	-0.17126		-0.0920909	-0.0952592	-0.120562	0.163007		-0.131508	-0.130481	0.0972068	-0.104263
smp_unsa	0.111381	0.0931099					-0.151713	-0.261108		-0.276035			-0.134698	-0.125917	-0.0869989	-0.313033	-0.333331		-0.354611		0.188258	-0.333998		-0.264773	0.109968	0.0838207	0.167608	0.248324	-0.181373	-0.255708	0.449961	-0.398921	0.159842	0.304761	-0.449961	0.449961	0.253314	-0.290132	-0.237674	0.0845731	-0.170274	-0.166744	-0.116675	0.236663	0.157244	-0.0952003	-0.0816352	0.238668	-0.165872
smp_dihydro		0.0832636												0.0737666	0.119343			-0.0734121		0.260662	0.255623		-0.0734121		0.263968		0.0969094	0.165307	0.10185		-0.128915		0.246239	0.22849	0.128915	-0.128915	0.239044					0.392				0.0823673	0.375868		0.139839
smBYcer	-0.0865931		-0.0814565			-0.112344	-0.307363		0.1702	-0.0971432		-0.185216	-0.367627	-0.368867	-0.351794	-0.593182	-0.615966	-0.571113	-0.618949	0.222548	0.234605	-0.630249	-0.571113	-0.652715	0.235507	0.230323	0.30747	0.394954		-0.137892		-0.182336	0.592422	0.563192			0.583517			0.120176	0.144113	0.165343	0.0832136	0.226303	0.12677	0.0838688	0.101159	0.156638
[truncated: 49 more columns]

## Sheet: Croatia
	weight	bmi	height	sbp	dbp	glucose	triglycerides	total cholesterol	hdl	ldl	urea	ua	Cer16:0	Cer18:0	Cer20:0	Cer22:0	Cer23:0	Cer24:1	Cer24:0	Glu Cer16:0	Glu Cer24:1	cer_sat	cer_unsa	cer_sum	cer_glu	Cer16:0p	Cer18:0p	Cer20:0p	Cer22:0p	Cer23:0p	Cer24:1p	Cer24:0p	Glu Cer16:0p	Glu Cer24:1p	cerp_sat	cerp_unsa	cerp_glu	SM 14:0	SM 15:0	SM 16:1	SM 16:0	SM dih 16:0	SM 16:1-OH	SM 18:2	SM 18:1	SM 18:0	SM dih 18:0	SM 20:1	SM 20:0
weight	1
bmi	0.886124	1													Cerorrelation Ceroefficient
height	0.427406		1													>0.8
sbp	0.16762	0.210956		1												0.5-0.8
dbp	0.274966	0.26993		0.648842	1											0.2-0.5
glucose				0.134799		1
triglycerides	0.158705	0.190573		0.10196	0.0975695	0.141648	1
total cholesterol	0.10645	0.11934		0.125372	0.173975		0.350515	1
hdl	-0.170438	-0.195869				-0.105804	-0.29779	0.336208	1
ldl	0.131561	0.151636		0.161655	0.1932		0.228642	0.871758		1
urea			0.0896222	0.141389					-0.116484		1
ua	0.343835	0.354632		0.221464	0.193761		0.263816	0.0861196	-0.171774	0.0873973	0.255582	1
Cer16:0		-0.0867623				-0.0930089	0.115331	0.515341	0.211041	0.463382			1
Cer18:0	0.124428	0.145733				0.111652	0.341726	0.432327		0.344836		0.144252	0.419933	1
Cer20:0	0.0959348	0.104871					0.322491	0.378678		0.321287		0.108322	0.303801	0.530649	1
Cer22:0	0.0988391	0.104167			0.102866		0.426677	0.630055		0.575317			0.598763	0.551259	0.505088	1
Cer23:0	0.103589	0.113902			0.138216		0.432088	0.584651		0.541077			0.488561	0.46331	0.451741	0.82766	1
Cer24:1				0.0801411	0.132456		0.343026	0.495469	0.104599	0.475337			0.525915	0.447578	0.378384	0.591883	0.716034	1
Cer24:0				0.0940896	0.161761	-0.0889241	0.395536	0.645738	0.167145	0.600075			0.526182	0.366596	0.348555	0.846799	0.831305	0.699418	1
Glu Cer16:0								0.443425	0.271082	0.354228			0.59545	0.406254	0.282723	0.392328	0.315511	0.341126	0.315294	1
Glu Cer24:1	-0.12951	-0.127642				-0.0981635		0.362747	0.272894	0.302841	-0.0770336		0.536209	0.328317	0.252468	0.275389	0.295908	0.497194	0.261309	0.743561	1
cer_sat					0.134536		0.420216	0.682203	0.14941	0.626906			0.642899	0.495987	0.461594	0.926624	0.898504	0.731052	0.969937	0.403478	0.336713	1
cer_unsa				0.0801411	0.132456		0.343026	0.495469	0.104599	0.475337			0.525915	0.447578	0.378384	0.591883	0.716034	1	0.699418	0.341126	0.497194	0.731052	1
cer_sum				0.079612	0.140688		0.422894	0.672433	0.146372	0.622532			0.647815	0.509342	0.465304	0.895749	0.90104	0.828496	0.955869	0.409093	0.38996	0.98777	0.828496	1
cer_glu	-0.107785	-0.0997882						0.42111	0.290327	0.344813	-0.0811689		0.597687	0.383646	0.282411	0.343689	0.324282	0.464627	0.301932	0.902785	0.958865	0.38787	0.464627	0.424503	1
Cer16:0p	-0.146095	-0.185731		-0.141116	-0.226758		-0.366368	-0.277898		-0.275086		-0.131886	0.283279	-0.179407	-0.261813	-0.461784	-0.565184	-0.408356	-0.588685	0.141166	0.12918	-0.508926	-0.408356	-0.510999	0.143019	1
Cer18:0p		0.092639			-0.0763542	0.136529		-0.218377	-0.0976802	-0.254308		0.0908546	-0.271237	0.38818		-0.369022	-0.43053	-0.345296	-0.549935			-0.482527	-0.345296	-0.474922		0.32884	1
Cer20:0p					-0.0773642			-0.162933	-0.081691	-0.172003			-0.288244		0.513518	-0.293861	-0.316654	-0.289935	-0.420348	-0.128387	-0.106792	-0.371281	-0.289935	-0.37097	-0.123207	0.155989	0.514874	1
Cer22:0p	0.112407	0.121398				0.09892	0.0982035		-0.163871					0.165008	0.13078	0.392227		-0.346426			-0.189478		-0.346426		-0.113357		0.143591		1
Cer23:0p	0.113245	0.140651				0.093007	0.14865		-0.153618		0.0910987		-0.178334		0.0851592	0.116546	0.493598			-0.102917	-0.110724	0.104316		0.0874385	-0.114908	-0.322375			0.0915784	1
Cer24:1p														0.0994753		-0.191287		0.589959	-0.109894		0.358591	-0.0889701	0.589959		0.25169				-0.555543	-0.129311	1
Cer24:0p				0.0979592	0.14255	-0.0868789	0.117607	0.281716	0.152336	0.263291				-0.125523	-0.0969807	0.355592	0.289557		0.640486		-0.191526	0.483717		0.408579	-0.14315	-0.551036	-0.58089	-0.461855		-0.133424	-0.512407	1
Glu Cer16:0p	-0.121368	-0.0978435			-0.133601		-0.305545	-0.199391	0.119954	-0.244447				-0.0931023	-0.181885	-0.460867	-0.513659	-0.400702	-0.557235	0.502183	0.323636	-0.516259	-0.400702	-0.515267	0.421339	0.623463	0.501249	0.302486		-0.179871		-0.473918	1
Glu Cer24:1p	-0.183857	-0.17134		-0.0894629	-0.125984		-0.306354	-0.20816	0.131021	-0.228865	-0.0763384			-0.102394	-0.137541	-0.457623	-0.438782	-0.199246	-0.513867	0.332337	0.604466	-0.472723	-0.199246	-0.433503	0.529871	0.567896	0.387318	0.260085	-0.154875	-0.1789	0.292527	-0.556927	0.774888	1
cerp_sat														-0.0994753		0.191287		-0.589959	0.109894		-0.358591	0.0889701	-0.589959		-0.25169				0.555543	0.129311	-1	0.512407		-0.292527	1
cerp_unsa														0.0994753		-0.191287		0.589959	-0.109894		0.358591	-0.0889701	0.589959		0.25169				-0.555543	-0.129311	1	-0.512407		0.292527	-1	1
cerp_glu	-0.168852	-0.150946		-0.0887397	-0.13693		-0.323594	-0.21646	0.133931	-0.248448	-0.0759888			-0.104484	-0.164132	-0.485735	-0.495721	-0.294999	-0.562068	0.422746	0.522576	-0.51857	-0.294999	-0.49301	0.515578	0.624343	0.457584	0.292995	-0.0944524	-0.189792	0.194108	-0.554892	0.914286	0.964511	-0.194108	0.194108	1
SM 14:0	0.0935746	0.0781661					0.135881	0.501135	0.332922	0.335814			0.317106	0.28813	0.197386	0.337775	0.409539	0.281209	0.383983	0.325183	0.201443	0.410879	0.281209	0.401476	0.267615	-0.14608	-0.165792	-0.183748	-0.0772328	0.145115		0.182579	-0.0851879	-0.146943			-0.129758	1
SM 15:0								0.450597	0.278262	0.324858		-0.0965892	0.402465	0.315046	0.20382	0.372416	0.458798	0.286654	0.327648	0.322769	0.230095	0.403437	0.286654	0.396614	0.285024	-0.0748333	-0.153808	-0.19298		0.262326			-0.0976053	-0.131759			-0.125108	0.729902	1
SM 16:1	0.179833	0.158708	0.0758572		0.0935847	-0.150092		0.600043	0.382867	0.423684			0.488443	0.380812	0.303822	0.507581	0.443701	0.344456	0.481693	0.427631	0.343264	0.5316	0.344456	0.515007	0.402317	-0.117434	-0.198446	-0.206111			-0.0996142	0.21568	-0.108729	-0.119373	0.0996142	-0.0996142	-0.121927	0.573975	0.560939	1
SM 16:0						-0.115438		0.677177	0.459792	0.522817		-0.0764216	0.688226	0.397709	0.324938	0.522341	0.452404	0.418465	0.497305	0.563773	0.468473	0.569563	0.418465	0.563075	0.540655		-0.236724	-0.227829		-0.0947059		0.147641						0.579254	0.623567	0.774124	1
SM dih 16:0						-0.0772162		0.4556	0.229423	0.390225			0.451295	0.190162	0.193891	0.331125	0.296421	0.299281	0.344866	0.319894	0.256083	0.379381	0.299281	0.379754	0.300527		-0.206983	-0.146799		-0.0746842		0.106276		-0.0810375			-0.0794079	0.300748	0.314868	0.427468	0.585257	1
SM 16:1-OH				-0.0946597				0.397163	0.227638	0.290559		-0.079089	0.385804	0.355759	0.270114	0.3311	0.391572	0.279581	0.246814	0.351554	0.302026	0.338572	0.279581	0.34176	0.343497			-0.0810737		0.212302								0.559997	0.701708	0.545107	0.606588	0.31747	1
SM 18:2	0.0819689					-0.132585		0.286196	0.0978043	0.218863			0.286534	0.260268	0.164328	0.299424	0.251853	0.194993	0.242534	0.170759	0.111849	0.287882	0.194993	0.280827	0.144435			-0.115659	0.083821				-0.10571	-0.128671			-0.126626	0.268163	0.305852	0.472776	0.382133	0.224218	0.328092	1
SM 18:1	0.206543	0.19532			0.11056	-0.0779516	0.103257	0.524979	0.267316	0.376586			0.421942	0.586959	0.397364	0.48358	0.431678	0.393612	0.376645	0.386704	0.331348	0.465837	0.393612	0.472266	0.377278	-0.145267		-0.0950629	0.101958				-0.106429	-0.0957121			-0.105714	0.442939	0.500262	0.786909	0.648576	0.348859	0.602939	0.518597	1
SM 18:0	0.167159	0.160961			0.094004		0.147351	0.589623	0.275235	0.456327			0.476391	0.660402	0.43494	0.500752	0.445637	0.432723	0.387263	0.456942	0.37226	0.487737	0.432723	0.499177	0.433421	-0.119809		-0.088156	0.0821809		0.076853			-0.084176	-0.076853	0.076853	-0.0831691	0.540254	0.557683	0.628381	0.711004	0.406177	0.620362	0.383033	0.810671	1
SM dih 18:0	0.132998	0.137104						0.189306		0.167368		0.133292	0.19049	0.218528	0.133188	0.14454	0.105535	0.136032	0.09964	0.171484	0.153819	0.137061	0.136032	0.143573	0.171732													0.178537	0.160152	0.141055	0.211926	0.169341	0.16231	0.0757698	0.21659	0.335031	1
SM 20:1						-0.12891		0.119005		0.11552			0.179169	0.19979	0.166451	0.112851	0.115594	0.175372		0.139753	0.158562	0.102145	0.175372	0.123907	0.161309						0.146149	-0.141755			-0.146149	0.146149		0.0913715	0.202255	0.268893	0.214663	0.129883	0.269134	0.270963	0.371322	0.299039		1
SM 20:0	0.132153	0.148593					0.0759326	0.291744		0.24622			0.15832	0.221449	0.16867	0.232466	0.236293	0.170544	0.214931	0.104604		0.240799	0.170544	0.2366	0.0899971	-0.113702				0.0773119			-0.117502	-0.119084			-0.125389	0.358338	0.364364	0.321441	0.312074	0.231111	0.323512	0.225151	0.352107	0.39939	0.160779	0.153293	1
SM 22:2								0.144945		0.138042			0.170946	0.0791932		0.144052	0.169298	0.135328	0.200106	0.0953982	0.085706	0.197298	0.135328	0.192849	0.0956261		-0.112999	-0.0954304	-0.0789688			0.124089	-0.0921756	-0.075772			-0.087056	0.186222	0.189621	0.177005	0.179912	0.175348	0.128488	0.0914026	0.147433	0.175967			0.15835
SM 22:1	0.133222	0.109969			0.0929934	-0.174807		0.536358	0.33407	0.434466			0.414933	0.284233	0.270919	0.495218	0.475771	0.340255	0.511745	0.311193	0.277033	0.539587	0.340255	0.520602	0.310284	-0.203833	-0.276364	-0.209186			-0.123115	0.281725	-0.213973	-0.185439	0.123115	-0.123115	-0.208183	0.526599	0.542977	0.756377	0.660347	0.358122	0.572894	0.436144	0.66265	0.555156	0.169999	0.279121	0.365724
SM 22:0	0.151992	0.151836		0.0758501	0.100462	-0.133309	0.131607	0.609527	0.182555	0.572846			0.45854	0.297829	0.249606	0.565393	0.495383	0.347105	0.594564	0.299012	0.206719	0.609173	0.347105	0.579275	0.259895	-0.229525	-0.302716	-0.250522	0.0913333		-0.211521	0.377411	-0.267525	-0.288147	0.211521	-0.211521	-0.296361	0.445553	0.435668	0.581024	0.639349	0.425374	0.428881	0.368294	0.511307	0.557083	0.231482	0.161789	0.400019
SM dih 22:0										0.0980721			0.0901104		0.0870973	0.0810371	0.0935315	0.0996495				0.0893634	0.0996495	0.0961145									-0.07698	-0.0754136			-0.0804486			0.0790664
SM 23:1	0.0937904					-0.134145		0.495077	0.267345	0.399624			0.380987	0.300373	0.270572	0.429361	0.534159	0.35176	0.419119	0.341022	0.332642	0.479792	0.35176	0.474156	0.358729	-0.18581	-0.224108	-0.18505		0.267483		0.117742	-0.150979	-0.0928881			-0.122527	0.564381	0.648906	0.706135	0.63358	0.382665	0.662128	0.415337	0.646675	0.575257	0.102497	0.278935	0.402081
SM 23:0	0.137952	0.135496			0.11277	-0.0857765	0.0958922	0.630453	0.231278	0.572359			0.450518	0.308412	0.251623	0.544108	0.596991	0.356995	0.55861	0.345675	0.23928	0.601108	0.356995	0.574917	0.30065	-0.240746	-0.310688	-0.269148		0.221378	-0.172623	0.296377	-0.23567	-0.257615	0.172623	-0.172623	-0.263531	0.529388	0.569683	0.601003	0.673279	0.476347	0.57188	0.348039	0.542544	0.604902	0.216263	0.175846	0.424141
SM dih 23:0					0.102998		0.0826905	0.212564	0.125179	0.211145		-0.0843868		0.096002	0.0890427	0.205637	0.224234	0.212171	0.239174	0.0780352	0.140381	0.230884	0.212171	0.237974	0.123423	-0.194712	-0.128217	-0.107321				0.121068	-0.120689					0.114177	0.0975169	0.166298	0.185109	0.138375	0.105146	0.0993605	0.162342	0.159682			0.144653
SM 24:3						-0.169852	-0.106651	0.241776	0.244794	0.175844		-0.0848009	0.275049	0.138766	0.087134	0.148825	0.104873	0.149281	0.159388	0.239248	0.285016	0.178486	0.149281	0.180599	0.28489		-0.0776171	-0.0892285		-0.134172				0.100034			0.0775187	0.23506	0.265767	0.402633	0.404216	0.1901	0.323079	0.249311	0.364222	0.288292		0.0947734	0.160293
SM 24:2						-0.198099	-0.0864324	0.424827	0.348501	0.301026			0.440099	0.29352	0.220022	0.276713	0.258418	0.372104	0.277611	0.422456	0.50538	0.326598	0.372104	0.353074	0.504398		-0.109042	-0.144263	-0.127752	-0.138557	0.184241			0.153097	-0.184241	0.184241	0.113613	0.349357	0.397622	0.700899	0.674778	0.381909	0.503729	0.392507	0.636138	0.525483	0.15069	0.276792	0.25663
SM 24:1					0.078091	-0.155124		0.582558	0.374433	0.460346			0.526637	0.368535	0.280587	0.379306	0.339848	0.473198	0.407163	0.48139	0.531785	0.450089	0.473198	0.477526	0.546404		-0.159694	-0.182542	-0.150796	-0.190922	0.191858	0.0743678		0.0846316	-0.191858	0.191858		0.400376	0.407792	0.709913	0.784624	0.513766	0.511989	0.35329	0.645194	0.641763	0.222402	0.235978	0.320471
SM 24:0	0.0997609	0.0958771		0.102114	0.155513	-0.147546	0.109484	0.668172	0.272551	0.612479			0.471131	0.236077	0.189816	0.518031	0.4246	0.336265	0.617629	0.33331	0.234728	0.599425	0.336265	0.568798	0.292469	-0.201979	-0.347311	-0.294152		-0.153949	-0.203423	0.475618	-0.231297	-0.254124	0.203423	-0.203423	-0.25945	0.428522	0.357994	0.588819	0.693295	0.508357	0.370866	0.279389	0.455355	0.521895	0.207798	0.0823336	0.351059
SM dih 24:0						-0.0762149		0.144251		0.155487					0.125347	0.152298	0.18008	0.176738	0.20485			0.190907	0.176738	0.197067		-0.168381	-0.131854					0.128232	-0.146219	-0.0981724			-0.123909	0.104422	0.099918	0.123148	0.13182	0.108091			0.134587	0.168833	0.11591		0.087733
sm_sat	0.0779433					-0.118267		0.732533	0.384998	0.602358			0.628337	0.440094	0.343833	0.591372	0.538158	0.441015	0.582954	0.500335	0.391377	0.642262	0.441015	0.627893	0.464136	-0.106298	-0.252895	-0.249601			-0.0954543	0.242235	-0.145181	-0.164251	0.0954543	-0.0954543	-0.165862	0.656483	0.668482	0.779858	0.932143	0.575823	0.643264	0.419463	0.700184	0.788198	0.267352	0.22862	0.517204
sm_mono	0.104312	0.0812452			0.0931776	-0.17617		0.615002	0.368398	0.480657			0.531641	0.427085	0.340849	0.483967	0.46071	0.460519	0.470743	0.464084	0.461727	0.531739	0.460519	0.541641	0.49399	-0.103795	-0.17968	-0.18743				0.115356	-0.0985735					0.525092	0.568231	0.858829	0.810924	0.486749	0.655279	0.481931	0.814384	0.727156	0.206559	0.447968	0.391119
sm_poly						-0.199076		0.460053	0.329062	0.355109			0.438433	0.295663	0.21704	0.320465	0.314468	0.39611	0.351061	0.394279	0.474417	0.387138	0.39611	0.408245	0.472522		-0.156191	-0.17641	-0.14345	-0.113003	0.152006	0.074787		0.0839585	-0.152006	0.152006		0.39712	0.425514	0.694366	0.669962	0.404128	0.496419	0.433408	0.633129	0.537174	0.142885	0.256888	0.286333
sm_unsa	0.0813896				0.0906912	-0.189602		0.594622	0.37152	0.463454			0.52554	0.406016	0.318624	0.455924	0.436703	0.459904	0.454719	0.462064	0.483204	0.510947	0.459904	0.524436	0.506948	-0.0872308	-0.179909	-0.191524	-0.0752614		0.0990497	0.108215	-0.0844971		-0.0990497	0.0990497		0.508798	0.549388	0.845002	0.801965	0.481941	0.635186	0.486686	0.794038	0.700942	0.196337	0.410648	0.376276
sm_sum	0.0830911				0.0810275	-0.158975		0.696488	0.395297	0.56008			0.60497	0.442543	0.346449	0.550177	0.51149	0.469786	0.544968	0.503354	0.454156	0.605357	0.469786	0.604179	0.505794	-0.101513	-0.227805	-0.231764				0.186392	-0.121456	-0.0904829			-0.108665	0.612081	0.638794	0.846485	0.908553	0.554569	0.667551	0.471269	0.777552	0.779573	0.243875	0.328996	0.470028
sm_dihydro	0.1253	0.0983504			0.0906608			0.378597	0.124072	0.393436			0.316073	0.211023	0.261123	0.306394	0.308778	0.316701	0.324832	0.207494	0.214783	0.352513	0.316701	0.361684	0.226245	-0.104901	-0.176455					0.0906237	-0.155056	-0.107779			-0.133711	0.274119	0.271613	0.31303	0.426506	0.610762	0.265402	0.164351	0.306095	0.39971	0.43068		0.229056
SM 14:0p						0.0857613	0.145808						-0.0949264				0.0881312				-0.119808				-0.0801973	-0.0910002	-0.0897303	-0.102895	-0.0747682	0.210122		0.0860938		-0.11517			-0.0852305	0.709982	0.353498			-0.0833402	0.122982		-0.104343			-0.160661
SM 15:0p				-0.0838498	-0.126816	0.079069				-0.103379	0.0814817	-0.115703			-0.0838122		0.0989185	-0.0849333	-0.0958975		-0.138222		-0.0849333		-0.116109		0.077891			0.39684	-0.0818248	-0.133264			0.0818248	-0.0818248		0.326817	0.641993	-0.101375	-0.0820316	-0.119822	0.2461		-0.104123
SM 16:1p	0.208328	0.203846					0.0828811			-0.0949849		0.093811						-0.0987181			-0.0977517		-0.0987181						0.164046		-0.179969	0.115732		-0.0977655	0.179969	-0.179969		0.0788849		0.489588		-0.0973387		0.116634	0.209326	-0.0807112	-0.106117		-0.162456
SM 16:0p	-0.286779	-0.322672		-0.0988671	-0.16191	0.118297	-0.141574	-0.103012	0.118969	-0.137362		-0.129145	0.150127	-0.132326		-0.101042	-0.164049	-0.148768	-0.142911	0.121854		-0.120059	-0.148768	-0.132529		0.3397				-0.130556		-0.0924727	0.222675	0.129508			0.175941	-0.0984994	-0.079097	-0.206025	0.149421		-0.18694	-0.226508	-0.33862	-0.212991	-0.0956964	-0.280653	-0.382892
SM dih 16:0p								0.0793163		0.0951338			0.156988													0.100777	-0.146826	-0.0802513													0.123306	0.824639
SM 16:1-Ohp				-0.155676	-0.138726	0.0763097	-0.107125	-0.076834		-0.0866186		-0.0842184		0.105752	0.0849694		0.110262		-0.11222											0.32471		-0.218863						0.225257	0.385906				0.75295		0.146547	0.171238		0.0813702
SM 18:2p				-0.0830166		-0.0803345								0.0954534		0.0863599					-0.0855564								0.111749				-0.0884403	-0.129737			-0.120128			0.139398				0.890407	0.224901	0.0833314		0.135683
SM 18:1p	0.24849	0.250705			0.078088		0.144664					0.125689		0.381719	0.203005	0.107378										-0.125439	0.35735	0.166848	0.195646	0.131186		-0.210755								0.212788		-0.109213	0.142094	0.248803	0.628833	0.334777		0.173602
SM 18:0p	0.174763	0.188457				0.200332	0.216894					0.144987		0.458021	0.231731	0.0795096			-0.0867519								0.458286	0.216152	0.163188	0.0855871	0.112191	-0.288945			-0.112191	0.112191				-0.0964288			0.119012		0.274488	0.562063	0.206176
SM dih 18:0p	0.122667	0.13166				0.103306	0.0795215					0.142813		0.12139																																0.160687	0.95776
SM 20:1p						-0.102798							0.0762877	0.122152	0.114103			0.0910524			0.0849555		0.0910524		0.0806548						0.151344	-0.182366			-0.151344	0.151344			0.0930565	0.122296			0.163222	0.185936	0.238948	0.173919		0.962969	0.0862469
SM 20:0p	0.122607	0.149722										0.0844472	-0.0781865							-0.0908615	-0.103765				-0.105314	-0.0789664				0.108719				-0.0803394			-0.07883	0.138499	0.143694				0.0902064			0.115411			0.906062
SM dih 20:0p									-0.0843419				-0.155534	-0.094036		-0.116703			-0.0852033	-0.158037	-0.0942311	-0.104102		-0.10026	-0.127698		0.147633	0.28257	-0.0762549			-0.0769056						-0.0930588	-0.100401	-0.193835	-0.178348		-0.100841	-0.0861866	-0.145599	-0.0930937		-0.0754519
SM 22:2p																			0.0882986			0.0751071							-0.0759528			0.0842225							0.0801531			0.0746584
SM 22:1p	0.126723	0.105468	0.0754722			-0.104469										0.185173	0.197366		0.218075			0.195304		0.167419		-0.232886	-0.294153	-0.179302	0.0939826	0.125808	-0.180624	0.287178	-0.265553	-0.237916	0.180624	-0.180624	-0.263401	0.162716	0.163687	0.258723			0.174224	0.160588	0.185238			0.0747586
SM 22:0p	0.148379	0.177338		0.0976703			0.171154	0.156092	-0.147399	0.239322		0.0937455				0.213265	0.149149		0.262113	-0.121872	-0.203787	0.214925		0.171245	-0.182819	-0.225994	-0.0966645		0.168121		-0.339942	0.324381	-0.2187	-0.308715	0.339942	-0.339942	-0.289183						-0.0905937		-0.0840291		0.075985	-0.11394	0.079821
SM dih 22:0p									-0.0750675																																-0.094084								-0.0985572
SM 23:1p							-0.0763883				0.0923514		-0.0897059				0.252816									-0.177378	-0.184932	-0.121803		0.484176			-0.144437				-0.0981411	0.167511	0.284291	0.111653			0.265816	0.100441	0.104286		-0.113867		0.0816535
SM 23:0p	0.117249	0.140555			0.078097		0.136552	0.141946	-0.138428	0.221851						0.181904	0.313134		0.211132	-0.087184	-0.193445	0.202774		0.163081	-0.161431	-0.266564	-0.216385	-0.142124	0.0935495	0.413016	-0.281196	0.2478	-0.23866	-0.316099	0.281196	-0.281196	-0.302312	0.0807178	0.123606	-0.0905113			0.0814606		-0.102247			-0.120554	0.0886238
SM dih 23:0p					0.0867957		0.0918752					-0.0777542	-0.0839839				0.0833963	0.0896249	0.0925954				0.0896249	0.0775649		-0.167992	-0.0822131					0.0792324	-0.0968474															-0.0784549
SM 24:3p	-0.0757386	-0.0952531				-0.112098	-0.131593		0.0753036								-0.094427				0.11732				0.09203	0.1029				-0.131323				0.138338			0.114087
SM 24:2p	-0.134901	-0.131443				-0.127033	-0.191459	-0.173587	0.0833323	-0.204513					-0.0816388	-0.236812	-0.221807		-0.234576		0.24474	-0.227943		-0.182709	0.176075	0.20803	0.11728		-0.176426	-0.18005	0.313892	-0.255499	0.207585	0.365201	-0.313892	0.313892	0.320748	-0.216442	-0.169933							-0.124948			-0.176261
SM 24:1p	-0.131889	-0.120933							0.0762547							-0.225297	-0.246107	0.120904	-0.159875		0.275371	-0.182141	0.120904	-0.12186	0.206254	0.150108	0.131186	0.0844316	-0.279734	-0.353211	0.421777	-0.209185	0.198937	0.370146	-0.421777	0.421777	0.320324	-0.298515	-0.338936	-0.0833827			-0.17383	-0.138015	-0.0948353	-0.100274		-0.11042	-0.201956
SM 24:0p				0.151629	0.157663		0.141208	0.221792		0.292887				-0.131638	-0.100353	0.176271	0.0749342		0.341034		-0.163717	0.242226		0.196295	-0.133644	-0.213977	-0.337562	-0.258314		-0.218775	-0.310458	0.574409	-0.263195	-0.324956	0.310458	-0.310458	-0.318199		-0.161633			0.145305	-0.187131	-0.101165	-0.175581	-0.0785606		-0.243619
SM dih 24:0p													-0.0829614							-0.0871964						-0.132251	-0.0857337					0.0898694	-0.122922	-0.0750608			-0.0993809				-0.0818865		-0.0956588
smp_sat						0.153254	0.138553	0.100382		0.12019						0.116775		-0.134415	0.10934		-0.239683	0.100873	-0.134415		-0.164056				0.170186	0.077838	-0.352245	0.191728		-0.248777	0.352245	-0.352245	-0.18085	0.145026	0.0882726	-0.258201			-0.11201	-0.194569	-0.301106			-0.366362	0.151094
smp_mono	0.104921	0.0835838				-0.114126	-0.0884613							0.105897	0.106348			0.144432			0.182608		0.144432		0.135129						0.271898	-0.157819		0.142398	-0.271898	0.271898	0.0911894	-0.0802677		0.322307			0.187276	0.184363	0.379849	0.101562		0.497156	-0.0981521
smp_poly	-0.0982002	-0.087354				-0.126991	-0.134329	-0.142921		-0.138756					-0.0888041	-0.187825	-0.145475		-0.135007		0.192954	-0.150971		-0.112064	0.118467	0.0810346			-0.212704	-0.134526	0.278821	-0.138568	0.0939156	0.263526	-0.278821	0.278821	0.208115	-0.157283	-0.138292					0.108156		-0.118564	-0.0762113		-0.144395
smp_unsa						-0.153254	-0.138553	-0.100382		-0.12019						-0.116775		0.134415	-0.10934		0.239683	-0.100873	0.134415		0.164056				-0.170186	-0.077838	0.352245	-0.191728		0.248777	-0.352245	0.352245	0.18085	-0.145026	-0.0882726	0.258201			0.11201	0.194569	0.301106			0.366362	-0.151094
smp_dihydro	0.0750452								-0.0981582											-0.100388					-0.0804317			0.136284										-0.0921991	-0.112592	-0.197191	-0.117857	0.310873	-0.135619	-0.11361	-0.154781		0.306246	-0.132846
smBYcer				-0.0781187	-0.0862211	-0.0929679	-0.439907	-0.116333	0.232057	-0.200976			-0.157296	-0.15695	-0.196561	-0.508977	-0.535678	-0.466898	-0.564042			-0.54618	-0.466898	-0.55495		0.532138	0.309668	0.166729		-0.158793		-0.309636	0.503399	0.458169			0.503921	0.135236	0.148968	0.22632	0.238332	0.109016	0.248674	0.129801	0.207725	0.17886	0.0787682	0.171347	0.199573
[truncated: 49 more columns]

## Sheet: South Tyrol
	weight	bmi	height	waist	hip	sbp	dbp	glucose	triglycerides	total cholesterol	hdl	ldl	urea	ua	Cer16:0	Cer18:0	Cer20:0	Cer22:0	Cer23:0	Cer24:1	Cer24:0	Glu Cer16:0	Glu Cer24:1	cer_sat	cer_unsa	cer_sum	cer_glu	Cer16:0p	Cer18:0p	Cer20:0p	Cer22:0p	Cer23:0p	Cer24:1p	Cer24:0p	Glu Cer16:0p	Glu Cer24:1p	cerp_sat	cerp_unsa	cerp_glu	SM 14:0	SM 15:0	SM 16:1	SM 16:0	SM dih 16:0	SM 16:1-OH	SM 18:2	SM 18:1	SM 18:0	SM dih 18:0
weight	1
bmi	0.906662	1									Cerorrelation Ceroefficient
height	0.379261		1									>0.8
waist	-0.48041	-0.483416		1								0.5-0.8
hip	-0.525668	-0.491634	-0.120361	0.356351	1							0.2-0.5
sbp	0.15997	0.173599			-0.123389	1
dbp	0.224529	0.240262			-0.227258	0.718972	1
glucose	0.235068	0.229345	0.0676957	-0.160028	-0.235783	0.10239	0.0635661	1
triglycerides	0.242746	0.226734		-0.138468	-0.279114	0.0810132	0.145237	0.201586	1
total cholesterol					-0.134108	0.0638004	0.164125		0.294506	1
hdl	-0.290929	-0.289628		0.169596	0.255849			-0.137991	-0.229215	0.316308	1
ldl	0.108164	0.140498	-0.0599334		-0.194871	0.0736591	0.192276		0.140236	0.879207		1
urea			-0.0613872						-0.0897864				1
ua	0.335344	0.345712		-0.206892	-0.334355	0.128006	0.1471	0.121643	0.312337		-0.108646		0.100154	1
Cer16:0	-0.0785685	-0.0913768				-0.0666557	-0.132824			0.413223	0.256041	0.231008			1
Cer18:0	0.156811	0.172269		-0.197247			0.0761526	0.124411	0.406726	0.49339		0.356523		0.194466	0.577236	1
Cer20:0	0.0946432	0.116756		-0.186212	-0.11763			0.0892923	0.424847	0.502635		0.351926	-0.0621316	0.145667	0.56859	0.822421	1
Cer22:0	0.105493	0.120376		-0.160262				0.10191	0.435346	0.579439		0.423622		0.0955123	0.538619	0.672968	0.757807	1
Cer23:0			-0.0905296						0.333354	0.539865	0.112979	0.386851			0.386049	0.480969	0.56322	0.768232	1
Cer24:1	0.078043	0.0760392		-0.148893	-0.128475				0.468688	0.4747		0.315029	-0.0768624	0.173001	0.502216	0.690757	0.713696	0.704096	0.604703	1
Cer24:0							0.068191		0.358628	0.623034	0.134309	0.473927			0.439987	0.480687	0.585626	0.884732	0.791619	0.629536	1
Glu Cer16:0			-0.0696858				0.0596893	-0.0670063		0.5019	0.125187	0.500864		-0.0657836	0.337993	0.302067	0.301553	0.364392	0.355268	0.363875	0.381225	1
Glu Cer24:1	-0.064395	-0.0673084					0.0599669	-0.0936177		0.313212	0.11569	0.320821	-0.10892		0.184724	0.198381	0.166503	0.165924	0.134639	0.398034	0.168794	0.780929	1
cer_sat									0.365416	0.646152	0.152699	0.466667			0.625527	0.633462	0.717468	0.94148	0.856526	0.714404	0.956347	0.417925	0.190679	1
cer_unsa	0.077565	0.076421		-0.148844	-0.12688				0.467194	0.476071		0.318147	-0.0801266	0.169024	0.502598	0.690729	0.713729	0.702957	0.602004	0.997192	0.626691	0.366126	0.400338	0.712257	1
cer_sum									0.400184	0.643627	0.141783	0.460046		0.0665533	0.629989	0.671149	0.748335	0.939428	0.848413	0.798054	0.938835	0.426871	0.237788	0.991563	0.795713	1
cer_glu							0.0674664	-0.0830946		0.413853	0.126482	0.417202	-0.0936877		0.260655	0.256837	0.238158	0.265552	0.238144	0.406098	0.272368	0.918006	0.95654	0.301768	0.408517	0.334865	1
Cer16:0p	-0.115155	-0.145129	0.0666656	0.152767	0.148401	-0.0686413	-0.198089		-0.262085	-0.0946359	0.187032	-0.175014	-0.0677845	-0.0783704	0.664569	0.122638		-0.180494	-0.295673	-0.0811535	-0.316087			-0.129178	-0.0790423	-0.12706		1
Cer18:0p	0.196085	0.208308		-0.16847		0.0781475	0.0837186	0.114364	0.110668		-0.0984299			0.206475	0.117432	0.615075	0.308241	-0.080584	-0.240694	0.0857865	-0.323981			-0.180816	0.0871508	-0.141255		0.311364	1
Cer20:0p	0.114599	0.134295		-0.158945				0.0715904	0.15342		-0.090163		-0.0863926	0.15446	0.0949497	0.414015	0.586777		-0.162688	0.114902	-0.237192			-0.107034	0.116828	-0.0714988		0.20484	0.647563	1
Cer22:0p	0.249472	0.260167		-0.195504	-0.158587			0.133343	0.194602		-0.199497	0.0747881		0.120487		0.234308	0.288386	0.500875	0.0809075		0.188089		-0.1225	0.218025		0.189344	-0.0757861	-0.201216	0.119229	0.201958	1
Cer23:0p	-0.0842562		-0.099708		0.124743			-0.0711091					0.119067	-0.10559	-0.225749	-0.123407	-0.0784036		0.575389	-0.086052	0.0642601		-0.111205	0.102142	-0.0876299	0.0729602	-0.0621563	-0.376235	-0.255829	-0.2028	-0.136921	1
Cer24:1p	0.0983266	0.0781285			-0.117183				0.156433	-0.163821	-0.115118	-0.151373	-0.107452	0.170579	-0.0815047	0.139856	0.0729628	-0.217762	-0.251977	0.456723	-0.337554		0.314588	-0.274694	0.455268	-0.153232	0.187507	0.0741644	0.351421	0.300703	-0.27433	-0.265413	1
Cer24:0p							0.116168			0.15054		0.195501	0.0715788	-0.085366	-0.346693	-0.329537	-0.230119	0.131028	0.106262	-0.238947	0.453287		-0.1137	0.200907	-0.239974	0.130093	-0.0622752	-0.60754	-0.590113	-0.518335	0.0602704		-0.604401	1
Glu Cer16:0p								-0.0709451	-0.254798	-0.0947746				-0.0862626	-0.252929	-0.280788	-0.342632	-0.440527	-0.381406	-0.317701	-0.430172	0.575796	0.532046	-0.446644	-0.31425	-0.442443	0.578872	0.0936423	0.0987863		-0.16671		0.142905	-0.105277	1
Glu Cer24:1p	-0.0683615	-0.0686557		0.132975	0.14532			-0.0811053	-0.235404	-0.168756			-0.0933986		-0.276087	-0.260017	-0.334973	-0.456021	-0.431385	-0.158505	-0.458406	0.400876	0.723936	-0.47788	-0.155331	-0.440032	0.620467	0.0695256	0.121298		-0.231242	-0.158317	0.410539	-0.198737	0.821786	1
cerp_sat	-0.0986348	-0.0784526			0.117761				-0.156425	0.163959	0.116318	0.150904	0.107994	-0.170688	0.082213	-0.139491	-0.0723813	0.218177	0.252169	-0.456308	0.337855		-0.314035	0.275129	-0.454827	0.153686	-0.18699	-0.0735173	-0.351383	-0.30032	0.274401	0.265044	-0.999928	0.603993	-0.142924	-0.410352	1
cerp_unsa	0.0986348	0.0784526			-0.117761				0.156425	-0.163959	-0.116318	-0.150904	-0.107994	0.170688	-0.082213	0.139491	0.0723813	-0.218177	-0.252169	0.456308	-0.337855		0.314035	-0.275129	0.454827	-0.153686	0.18699	0.0735173	0.351383	0.30032	-0.274401	-0.265044	0.999928	-0.603993	0.142924	0.410352	-1	1
cerp_glu	-0.0616379			0.126222	0.128875			-0.0804732	-0.254443	-0.145623			-0.0813486	-0.0725471	-0.279078	-0.280531	-0.353718	-0.470474	-0.430302	-0.232284	-0.467443	0.492436	0.676867	-0.486658	-0.228849	-0.461138	0.631484	0.082588	0.117619		-0.214933	-0.12174	0.317491	-0.168531	0.933847	0.971165	-0.317382	0.317382	1
SM 14:0		0.0634617					0.0850243		0.107931	0.611077	0.314004	0.498443	0.0964823		0.299861	0.312449	0.307056	0.421773	0.593532	0.295189	0.477235	0.407713	0.149723	0.519769	0.296327	0.501009	0.272789	-0.101692	-0.113454	-0.145071		0.357079	-0.247866	0.0986057	-0.0637938	-0.218987	0.24809	-0.24809	-0.164063	1
SM 15:0	-0.08659		-0.0925236					-0.0996893	-0.0714599	0.535853	0.282014	0.465305	0.131462	-0.155029	0.27042	0.23749	0.22948	0.326232	0.577947	0.193807	0.377836	0.444295	0.202159	0.436598	0.195208	0.411312	0.318382	-0.0707429	-0.117586	-0.1495	-0.084115	0.47451	-0.277412			-0.125641	0.277498	-0.277498	-0.065322	0.82605	1
SM 16:1	0.178822	0.203772			-0.145283		0.139422		0.133637	0.670978	0.304568	0.554874		0.0805379	0.32907	0.439534	0.408605	0.469644	0.437341	0.403652	0.472381	0.491162	0.325717	0.507142	0.402102	0.51068	0.42011	-0.0736189			0.0838468		-0.0867189			-0.0764322	0.0869858	-0.0869858		0.663172	0.601483	1
SM 16:0	-0.0723177		-0.0736335				0.0620349	-0.102572		0.757252	0.35727	0.676955		-0.0995887	0.433802	0.423353	0.399689	0.462892	0.464503	0.414972	0.525633	0.689674	0.510174	0.557584	0.415957	0.556358	0.616346			-0.0660469			-0.123083	0.0963047	0.139993		0.123418	-0.123418	0.0893268	0.673715	0.700248	0.79698	1
SM dih 16:0			-0.0689684				0.082851			0.437707	0.114139	0.42708		-0.103116	0.176854	0.163872	0.128686	0.238902	0.271346	0.208393	0.323446	0.431608	0.341803	0.30882	0.20774	0.304376	0.398113	-0.0854896	-0.095953	-0.159355	-0.0672301		-0.102582	0.159425	0.14579	0.0939268	0.10291	-0.10291	0.119973	0.301027	0.328486	0.335019	0.536743	1
SM 16:1-OH	-0.0688315		-0.112565					-0.0865839	-0.0894849	0.538259	0.224638	0.500982	0.107053	-0.0989411	0.271899	0.364042	0.310327	0.315664	0.530337	0.261769	0.338089	0.464413	0.285904	0.411268	0.265051	0.401922	0.378523	-0.0640903			-0.0905082	0.39743	-0.159501		0.0632106		0.159498	-0.159498		0.661129	0.839382	0.557124	0.706596	0.358788	1
SM 18:2										0.390065	0.198085	0.322121	0.0619271		0.160142	0.267458	0.254156	0.243375	0.283529	0.202036	0.220304	0.279036	0.188969	0.262205	0.201461	0.262235	0.241224		0.081665	0.0646033		0.132092								0.397164	0.438756	0.572107	0.481086	0.194668	0.445949	1
SM 18:1	0.199337	0.239094		-0.174817	-0.153192		0.161319		0.152632	0.5751	0.193003	0.493101		0.141611	0.250715	0.614307	0.509742	0.419793	0.35843	0.435401	0.347109	0.3982	0.331967	0.410971	0.436165	0.433586	0.381939	-0.0926395	0.364421	0.244716	0.127957		0.074912	-0.10724			-0.0746687	0.0746687		0.482857	0.466881	0.801955	0.672138	0.272445	0.587565	0.586225	1
SM 18:0	0.139221	0.18081	-0.0746009	-0.131134	-0.133565	0.0637477	0.175903		0.137274	0.675028	0.208253	0.624036		0.104859	0.313331	0.654683	0.56091	0.462152	0.397424	0.474158	0.411583	0.499699	0.394156	0.47445	0.475948	0.49537	0.463076	-0.0802507	0.351024	0.244268	0.0859909			-0.0790003						0.581853	0.54581	0.711222	0.770235	0.378777	0.670199	0.485552	0.874251	1
SM dih 18:0	0.198718	0.206975		-0.181939	-0.124058	0.122896	0.19183	0.138822	0.18647	0.249159		0.264395		0.169128		0.300337	0.200122	0.188882	0.119233	0.24522	0.163988	0.156439	0.173966	0.166878	0.243319	0.188237	0.173655	-0.110647	0.19921	0.0745333		-0.0651278	0.120976				-0.120469	0.120469		0.177968	0.0936741	0.225487	0.242997	0.302549	0.17727	0.0736092	0.328432	0.425514	1
SM 20:1	0.0868888	0.108322					0.0873009	-0.0770224	0.0723126	0.579658	0.256414	0.500569			0.247673	0.437674	0.433477	0.387232	0.3374	0.375202	0.374324	0.35904	0.311128	0.40651	0.375561	0.4192	0.3497	-0.0908255	0.1462	0.151025	0.0724667									0.459089	0.454905	0.715663	0.648032	0.276973	0.525133	0.548593	0.785272	0.748072	0.224742
SM 20:0		0.0656592	-0.0811829						0.0753104	0.472691	0.207002	0.397714			0.267934	0.272822	0.277056	0.387189	0.419205	0.311924	0.454802	0.296454	0.223564	0.458302	0.312948	0.452571	0.265554	-0.10594	-0.11599	-0.136108		0.1068	-0.14978	0.162526	-0.140792	-0.132286	0.150054	-0.150054	-0.141894	0.533367	0.475227	0.439838	0.503208	0.340576	0.447401	0.278274	0.422596	0.535114	0.28388
SM 22:2				0.130574					0.0965749	0.214517	0.136005	0.142576			0.136956	0.108063	0.085478	0.119205	0.158616	0.197849	0.168062	0.0751631	0.144139	0.173009	0.198942	0.185404	0.119152		-0.0581855	-0.099071	-0.12863				-0.0955482					0.180925	0.142318	0.194595	0.176359	0.199296	0.145603	0.152105	0.206612	0.221839	0.211827
SM 22:1	0.0947253	0.127099	-0.0607609				0.107535		0.0615633	0.637645	0.286462	0.557028			0.28935	0.32974	0.311549	0.433237	0.414606	0.359366	0.504137	0.413528	0.316876	0.49847	0.362766	0.495684	0.378329	-0.125445	-0.0804808	-0.130931			-0.133932	0.19032	-0.0660716	-0.0795504	0.134102	-0.134102	-0.0776147	0.617508	0.551287	0.728461	0.691483	0.36197	0.519985	0.484975	0.654095	0.66976	0.255993
SM 22:0	0.0963275	0.135761	-0.0780815				0.140423		0.076483	0.693441	0.207784	0.662873			0.297843	0.33271	0.319352	0.511415	0.439462	0.28401	0.592278	0.454749	0.267107	0.565865	0.287676	0.539462	0.36561	-0.163551	-0.120651	-0.167173	0.126174		-0.316647	0.329807	-0.0672187	-0.154648	0.316735	-0.316735	-0.124815	0.594432	0.536958	0.616708	0.719633	0.471367	0.515934	0.367773	0.524162	0.666307	0.322401
SM dih 22:0		0.0686131	-0.0814175				0.0926004		0.0883856	0.182754		0.171372	-0.0660278					0.110375	0.115526	0.114706	0.163457	0.179494	0.209894	0.120785	0.116002	0.124964	0.207605	-0.185632	-0.0902455	-0.142889				0.159531		0.0986931			0.086575	0.143795	0.116644	0.162592	0.196783	0.240963	0.129543	0.0266568	0.145189	0.198441	0.243312
SM 23:1			-0.0936477				0.0650593	-0.125541	-0.0766779	0.604272	0.323287	0.546778	0.101134	-0.112068	0.213972	0.237366	0.213332	0.287188	0.562859	0.247202	0.376723	0.443703	0.285808	0.414528	0.248531	0.403087	0.370602	-0.139588	-0.11262	-0.159596	-0.17302	0.45942	-0.181793	0.0668133			0.18187	-0.18187		0.720194	0.822469	0.683033	0.719831	0.366538	0.780689	0.524147	0.597387	0.619148	0.139382
SM 23:0		0.0726364	-0.0990206				0.126358	-0.0633972		0.691318	0.233509	0.676556	0.0768322	-0.0915192	0.234111	0.268262	0.250759	0.385835	0.580483	0.19358	0.487343	0.465646	0.206517	0.500037	0.197693	0.466529	0.329938	-0.177735	-0.132766	-0.177367		0.398479	-0.356489	0.218682		-0.15934	0.356496	-0.356496	-0.0974073	0.690828	0.740842	0.597635	0.734292	0.463153	0.728971	0.429749	0.513321	0.641628	0.232407
SM dih 23:0	0.0693276	0.0947998		-0.124322	-0.167225					0.156122		0.16426	-0.0607774					0.0599737	0.122868		0.105722	0.0795098		0.0895572		0.0850402	0.0722403	-0.110163		-0.061639		0.115712	-0.071932	0.0947283			0.071896	-0.071896		0.179998	0.187387	0.15422	0.169665	0.224595	0.19235	0.129804	0.169591	0.200126	0.162553
SM 24:3	0.0742027	0.0807157								0.276458	0.155848	0.215471			0.172267	0.165933	0.131557	0.144697	0.164028	0.267753	0.18822	0.227048	0.271299	0.198887	0.268166	0.220771	0.264467			-0.0647548	-0.135078		0.113872			0.0932213	-0.113356	0.113356	0.0704452	0.291974	0.251507	0.386624	0.350318	0.227401	0.288317	0.272417	0.35142	0.341079	0.166771
SM 24:2	0.081594	0.0910812					0.11572	-0.100794		0.519603	0.275039	0.445943			0.256199	0.335717	0.275557	0.221229	0.167865	0.465391	0.256861	0.455195	0.541214	0.27503	0.46481	0.322361	0.534151		0.111669		-0.173274	-0.175193	0.298113	-0.0855818	0.132963	0.241864	-0.297767	0.297767	0.207319	0.367959	0.339464	0.711378	0.684077	0.319758	0.403498	0.475116	0.687079	0.643072	0.238762
SM 24:1		0.0631521					0.165043	-0.0625587		0.650917	0.273443	0.615444	-0.0595752		0.283845	0.374428	0.30803	0.274664	0.162412	0.473854	0.335526	0.544789	0.577262	0.331875	0.475606	0.37297	0.594187		0.108404		-0.148056	-0.257218	0.24435		0.173137	0.239515	-0.244161	0.244161	0.222789	0.38993	0.347471	0.654357	0.779447	0.443941	0.427057	0.384425	0.628072	0.724962	0.333317
SM 24:0	0.0715603	0.10111	-0.067115			0.0833543	0.198639			0.710482	0.215989	0.707951			0.255136	0.295405	0.250299	0.400164	0.287002	0.226185	0.527612	0.48195	0.308174	0.470325	0.229838	0.446786	0.401437	-0.127654	-0.0720677	-0.155005		-0.123112	-0.273915	0.373835			0.274112	-0.274112		0.472047	0.415697	0.593115	0.74303	0.504744	0.443007	0.314386	0.496668	0.643417	0.322168
SM dih 24:0										0.0903892		0.106637			-0.0765146							0.073457	0.112417				0.105563	-0.098322							0.0627145	0.0902048			0.0827646		0.0650965		0.105399	0.142988	0.0684281	0.0487899	0.099268	0.129463	0.128634
sm_sat			-0.0874201				0.112924	-0.0622992		0.794349	0.323956	0.724997		-0.059785	0.395285	0.442395	0.412041	0.513448	0.526724	0.39872	0.586117	0.62224	0.420612	0.604677	0.400947	0.593976	0.531886	-0.088831		-0.0941042		0.0984883	-0.206981	0.174586			0.207238	-0.207238		0.750937	0.736463	0.786912	0.943937	0.53607	0.730819	0.48595	0.69555	0.828198	0.317705
sm_mono	0.087195	0.117724					0.152909	-0.0734671	0.0649438	0.73599	0.320522	0.663275			0.323262	0.449301	0.392259	0.407221	0.379928	0.470896	0.455106	0.556546	0.491435	0.473938	0.472691	0.494814	0.547909	-0.0780541	0.0789409		-0.0633748				0.0713068	0.0753637			0.0770656	0.60893	0.585465	0.845579	0.862709	0.443581	0.630782	0.548443	0.808394	0.835825	0.319893
sm_poly	0.0796178	0.0940808					0.101263	-0.0779454	0.0696555	0.509646	0.275512	0.417867			0.261321	0.317762	0.259173	0.236631	0.226059	0.452696	0.287663	0.398767	0.482715	0.30546	0.452699	0.346257	0.471797				-0.189576	-0.0982293	0.236654		0.0616984	0.177474	-0.236346	0.236346	0.13712	0.403724	0.365439	0.659672	0.62821	0.346494	0.416853	0.474766	0.642957	0.614737	0.28213
sm_unsa	0.0881463	0.115385					0.14422	-0.0771955	0.0683852	0.700337	0.319406	0.620017			0.317707	0.429338	0.369952	0.375328	0.35161	0.482072	0.425687	0.533182	0.505817	0.444898	0.483446	0.471831	0.546147		0.0761205		-0.0994216		0.104882		0.0711305	0.105284	-0.104633	0.104633	0.095765	0.574653	0.546413	0.824578	0.829221	0.432616	0.59492	0.547416	0.791616	0.805038	0.320687
sm_sum		0.0795063	-0.0728553				0.130226	-0.0708174		0.780327	0.3328	0.703937			0.375006	0.451534	0.407651	0.471011	0.468749	0.447997	0.53648	0.604597	0.471427	0.555935	0.449931	0.561114	0.555806	-0.0790649		-0.0607321			-0.079343	0.11487			0.0796051	-0.0796051		0.69996	0.679055	0.829449	0.92598	0.50935	0.696584	0.528695	0.760234	0.845878	0.329599
sm_dihydro		0.0599345	-0.090008				0.124046		0.106912	0.342113	0.0911938	0.317656				0.130824	0.0715437	0.193589	0.223089	0.239134	0.271175	0.307439	0.34249	0.23811	0.241125	0.249351	0.34436	-0.174616	-0.0988858	-0.195861	-0.0806731			0.154737	0.0731751	0.130567			0.112518	0.280663	0.251604	0.285242	0.396924	0.64019	0.270652	0.103763	0.267138	0.373231	0.504722
SM 14:0p									0.106633	0.100833	0.122602		0.11632					0.132395	0.37195	-0.0185515	0.151437	-0.0105808	-0.23843	0.18878		0.157907	-0.150026	-0.0680332	-0.180202	-0.157165		0.467488	-0.272656		-0.142043	-0.316654	0.272667	-0.272667	-0.258122	0.707855	0.484257	0.113208		-0.0687395	0.243179		-0.0700887		-0.0671945
SM 15:0p	-0.167109	-0.145666				-0.066391	-0.113884	-0.0640672	-0.150391		0.0744045		0.161717	-0.192628		-0.10549	-0.079659		0.339929	-0.162703			-0.165605	0.0680217	-0.163273		-0.0882568		-0.175788	-0.156518	-0.0742137	0.620111	-0.31125			-0.179705	0.311058	-0.311058	-0.114774	0.450105	0.703687	0.0213831	0.072072		0.472545	0.0871326	-0.0943037	-0.0603375	-0.183565
SM 16:1p	0.246883	0.228735	0.0921334	-0.215359	-0.162469				0.158021	-0.100165		-0.177818		0.17767								-0.124003	-0.198079				-0.170762		0.0743677	0.110297	0.23044			-0.100032	-0.087074	-0.153991		-0.015459	-0.133227		-0.0693038	0.380481	-0.122569	-0.252876	-0.170525	0.120374	0.147209	-0.140317	-0.148457
SM 16:0p	-0.303599	-0.317701		0.123641	0.245572	-0.100728	-0.170773	-0.0835639	-0.183884		0.0648575			-0.183519	0.156402					-0.074789		0.234633	0.111909		-0.0771303		0.17091	0.198644	-0.0604482				-0.105287		0.233193	0.109737	0.105511	-0.105511	0.16634		0.0672787	-0.0674731	0.208171	0.0792263		-0.109108	-0.207075	-0.174301	-0.213717
SM dih 16:0p	-0.0895552	-0.0795521			0.155313							0.0886661		-0.102321		-0.064822	-0.0827008					0.147955	0.122373				0.139433		-0.104695	-0.138722			-0.0690651	0.109489	0.145298	0.109393	0.0693003	-0.0693003	0.129504			-0.0910339	0.0854183	0.853196		-0.0792551	-0.115833		0.155468
SM 16:1-Ohp	-0.14754	-0.110021	-0.0876825			-0.0743084	-0.101226		-0.186491				0.128001	-0.119725					0.265643	-0.0884056	-0.0640447		-0.0683867		-0.0859515				0.0699696		-0.0798189	0.519794	-0.152846	-0.171502		-0.070958	0.152485	-0.152485		0.218996	0.483763		0.0640727		0.688271	0.0853719		0.0908926	-0.0784499
SM 18:2p						-0.060106						-0.067906	0.0646638								-0.0834656	-0.0670889	-0.0872909				-0.0810419		0.0886981	0.114895	0.105076	0.12765		-0.12009							0.0721332	0.121154		-0.104249	0.0681404	0.811714	0.182183		-0.122281
SM 18:1p	0.264601	0.282605		-0.276603	-0.171139	0.0644491	0.101713	0.0851301	0.179846		-0.091595			0.244884		0.42835	0.319245	0.1094		0.154367	-0.0824508	-0.0796385			0.153108				0.562739	0.462153	0.268052		0.209229	-0.312641	-0.0868401		-0.209174	0.209174		-0.0771644	-0.0727453	0.261247		-0.164202	0.0942602	0.275945	0.64589	0.365903	0.12414
SM 18:0p	0.20787	0.230824		-0.26588	-0.164515	0.0918835	0.136887	0.125108	0.182902	0.128774	-0.0987027	0.144655		0.236455		0.565967	0.456576	0.188121	0.0671731	0.241226		0.0643219		0.0879013	0.240989	0.119288	0.0642851		0.643011	0.550963	0.23609		0.220014	-0.32093			-0.219979	0.219979		0.0709676		0.127313	0.101123		0.240232	0.13842	0.525044	0.63217	0.312056
SM dih 18:0p	0.196334	0.193796		-0.208841		0.113034	0.153445	0.179111	0.182113		-0.128389			0.183379	-0.0649	0.17568	0.0863127			0.119724					0.117793			-0.0777705	0.210023	0.105808		-0.0912729	0.157174				-0.156747	0.156747			-0.114499			0.149951		-0.0854434	0.0998974	0.172497	0.936141
SM 20:1p	0.0832897	0.0738347		-0.148273										0.0880916		0.139912	0.186501					-0.130986	-0.0622334				-0.0971467		0.200325	0.29643	0.169085		0.065805	-0.101691	-0.126189	-0.0613169	-0.0656855	0.0656855	-0.0916932	-0.0908546	-0.0690015	0.142387		-0.145853		0.225181	0.320586	0.182096
SM 20:0p						-0.0701348	-0.0751815											0.127691	0.169282		0.165217	-0.10558	-0.0915274	0.151528		0.139051	-0.105808	-0.0818677	-0.17479	-0.137924		0.110177	-0.145217	0.136018	-0.241422	-0.190637	0.14533	-0.14533	-0.220692	0.134684	0.0771009	-0.0879292	-0.0894636						0.10578
SM dih 20:0p									0.0732925	-0.105653		-0.126954			-0.097038	-0.11393	-0.137408					-0.0757584	0.0749594					-0.0851029	-0.137001	-0.177033	-0.0904762		0.0994025			0.0922775	-0.098932	0.098932			-0.0936389	-0.130909	-0.127929	0.0720498	-0.119259	-0.163434	-0.136284	-0.103424	0.165721
SM 22:2p									0.0946434			-0.0768691								0.0604183		-0.117728			0.0616762				-0.0811218	-0.0950023	-0.117695		0.0607749		-0.125026		-0.061113	0.061113	-0.0594275		-0.0671445	-0.0626705	-0.111575		-0.0752176				0.101699
SM 22:1p	0.107793	0.111273								-0.0668692		-0.095427			-0.0713394	-0.122395	-0.083776			-0.0647008	0.0751956	-0.211514	-0.174899		-0.0612222		-0.197824	-0.112255	-0.181665	-0.153676	0.112187		-0.141324	0.185634	-0.223795	-0.174394	0.14121	-0.14121	-0.203208		-0.0732027		-0.205804	-0.14839	-0.159192	0.0596835		-0.118858	-0.0628163
SM 22:0p	0.118619	0.138414					0.0720605	0.107125	0.0693255	0.144599	-0.100236	0.196327						0.264089	0.13928	-0.130995	0.318781		-0.19114	0.240528	-0.127195	0.183202	-0.132074	-0.205575	-0.253901	-0.230581	0.310007		-0.493795	0.465492	-0.212932	-0.30977	0.493736	-0.493736	-0.28297	0.095254				0.1296		-0.0713524	-0.121622		0.115291
SM dih 22:0p			-0.0641791						0.0813042		-0.0726862		-0.0776805		-0.164174	-0.0974519	-0.11076						0.0762884					-0.17208	-0.100007	-0.126097				0.137873		0.100668			0.0812297	-0.0640527	-0.0851452	-0.080905	-0.0757323	0.0868151	-0.0776455	-0.130211	-0.0785645		0.14559
SM 23:1p	-0.1306	-0.105273	-0.0614888		0.177291		-0.0624793	-0.118793	-0.203992		0.112189		0.152637	-0.15771	-0.122828	-0.202439	-0.182557	-0.139209	0.32026	-0.179068	-0.0760798		-0.134012		-0.179868	-0.0636839	-0.104632	-0.114793	-0.215707	-0.195074	-0.234821	0.727356	-0.209405			-0.095361	0.209047	-0.209047	-0.0648419	0.278122	0.47302				0.383509	0.168464		-0.075528	-0.20191
SM 23:0p			-0.0741515						-0.0840051	0.211988		0.27713	0.106679	-0.122325	-0.06155	-0.102906	-0.0824444	0.0712231	0.395161	-0.226536	0.159492		-0.214997	0.157464	-0.222296	0.094625	-0.114169	-0.19878	-0.244481	-0.234675		0.630022	-0.517073	0.233227		-0.2733	0.516757	-0.516757	-0.193798	0.310585	0.416609		0.108974	0.158435	0.37729	0.0787496
SM dih 23:0p	0.0631672	0.0761891		-0.121662	-0.158712						-0.105801		-0.0690343		-0.107642	-0.074513	-0.0777176			-0.0797002		-0.0667785	-0.0648235		-0.0748202		-0.0593843	-0.0922791				0.110576		0.0644818								-0.060595	-0.0628438	0.0966872					0.0782146
SM 24:3p										-0.132803		-0.158304	-0.0704848			-0.0744087	-0.0827529	-0.106631	-0.0835727		-0.0928587	-0.0875293		-0.0927473		-0.0707918		0.0608751			-0.132681		0.181122	-0.0902723		0.100777	-0.180708	0.180708	0.0649123	-0.0791831	-0.109658		-0.133547		-0.0817474			-0.103803
SM 24:2p	0.0699657		0.0911329					-0.0710632		-0.225921		-0.239355	-0.101897	0.0771442	-0.0935997	-0.0743744	-0.1081	-0.289485	-0.370549	0.144402	-0.320021	-0.0929811	0.225567	-0.316168	0.141218	-0.246031	0.098683	0.140225	0.166944	0.140667	-0.230014	-0.344861	0.612314	-0.309075	0.134948	0.377531	-0.612221	0.612221	0.293284	-0.371146	-0.386373		-0.163629	-0.177229	-0.305857		0.0599631	-0.117283	-0.0620252
SM 24:1p						0.0805278	0.110701						-0.148567	0.0737411	-0.0771792		-0.0728168	-0.249559	-0.460064	0.185964	-0.238472		0.331632	-0.278722	0.186338	-0.205857	0.225028	0.104226	0.188288	0.142695	-0.225925	-0.575051	0.634521	-0.172595	0.240508	0.449912	-0.634576	0.634576	0.383023	-0.403368	-0.453093	-0.104342			-0.331519	-0.127875			0.102691
SM 24:0p	0.0750324	0.0818932				0.130084	0.180394			0.230154		0.321438				-0.0715651	-0.0943958	0.0897429	-0.0985653	-0.192595	0.224877		-0.0763539	0.100679	-0.18825			-0.131545	-0.15051	-0.201799	0.134307	-0.254693	-0.394791	0.520583		-0.115169	0.394937	-0.394937	-0.0742781	-0.0682854	-0.143056		0.0976202	0.217435	-0.119958	-0.119478	-0.102985		0.136797
SM dih 24:0p										-0.0745454					-0.149449	-0.0864927	-0.0888872	-0.105993	-0.10839	-0.0647317	-0.099612			-0.126179	-0.0623923	-0.120663		-0.0768842					0.0599611			0.089966	-0.0599853	0.0599853	0.0788055	-0.108776	-0.0797071	-0.112644	-0.0849937		-0.079543	-0.0618481
smp_sat	-0.148732	-0.127281	-0.0742556				-0.0602505		-0.0699855	0.184442		0.206389	0.0807519	-0.15082	0.146695		0.0815711	0.272728	0.346953	-0.161769	0.315684	0.180123	-0.156814	0.314192	-0.160479	0.240778		-0.0675856	-0.210667	-0.173863	0.191324	0.30343	-0.625341	0.307997		-0.315666	0.62548	-0.62548	-0.219457	0.35999	0.385055		0.233272	0.204425	0.280923	-0.0989478	-0.164399
smp_mono	0.179833	0.166545			-0.123537	0.0654902	0.103626		0.0627191	-0.104461		-0.0956142		0.172493	-0.168666			-0.212937	-0.317998	0.132188	-0.277661	-0.138173	0.118234	-0.278374	0.131738	-0.215215			0.268194	0.234892	-0.0757062	-0.28615	0.541074	-0.260554	0.0650598	0.259033	-0.541305	0.541305	0.189533	-0.312314	-0.322634	0.128092	-0.172988	-0.215891	-0.208905	0.116118	0.247721
smp_poly	0.0602414		0.0667224							-0.211657		-0.261529	-0.0931205	0.0723835	-0.0693334	-0.0928041	-0.122324	-0.245359	-0.257606	0.138732	-0.247767	-0.164828	0.146006	-0.244329	0.136923	-0.185048		0.118969	0.0693064		-0.25754	-0.21607	0.50142	-0.253629		0.269452	-0.501402	0.501402	0.176386	-0.287621	-0.320837		-0.22032	-0.118634	-0.264731			-0.139762
smp_unsa	0.148732	0.127281	0.0742556				0.0602505		0.0699855	-0.184442		-0.206389	-0.0807519	0.15082	-0.146695		-0.0815711	-0.272728	-0.346953	0.161769	-0.315684	-0.180123	0.156814	-0.314192	0.160479	-0.240778		0.0675856	0.210667	0.173863	-0.191324	-0.30343	0.625341	-0.307997		0.315666	-0.62548	0.62548	0.219457	-0.35999	-0.385055		-0.233272	-0.204425	-0.280923	0.0989478	0.164399
smp_dihydro			-0.0601232				0.0661337		0.097327	-0.0688302	-0.0996038		-0.0597965		-0.159128	-0.11464	-0.153693						0.117604				0.0689816	-0.158679	-0.121599	-0.184679	-0.0653495		0.0682733	0.114527		0.14915	-0.0678982	0.0678982	0.115494	-0.0924695	-0.114418	-0.164508	-0.0924516	0.43204	-0.103594	-0.193821	-0.14376	-0.0723374	0.378077
smBYcer		0.0737152					0.122357	-0.0774112	-0.3086		0.14777	0.12736		-0.0728675	-0.386563	-0.314605	-0.44272	-0.589665	-0.498325	-0.444557	-0.5337	0.0806377	0.165543	-0.58007	-0.440705	-0.580585	0.136522		0.1969		-0.256578		0.134221		0.599873	0.548712	-0.134552	0.134552	0.595056	0.0928629	0.149547	0.199334	0.221887	0.12954	0.17451	0.190404	0.225938	0.235822	0.139294
[truncated: 51 more columns]

## Sheet: ERF
	weight	bmi	height	waist	hip	sbp	dbp	glucose	tg	total cholesterol	hdl	ldl	Cer16:0	Cer18:0	Cer20:0	Cer22:0	Cer23:0	Cer24:1	Cer24:0	Glu Cer16:0	Glu Cer24:1	cer_sat	cer_unsa	cer_tot	cer_glu	Cer16:0	Cer18:0	Cer20:0	Cer22:0	Cer23:0	Cer24:1	Cer24:0	Glu Cer16:0	Glu Cer24:1	cerp_sat	cerp_unsa	cerp_glu	SM 14:0	SM 15:0	SM 16:1	SM 16:0	SM dih 16:0	SM 16:1-OH	SM 18:2	SM 18:1	SM 18:0	SM dih 18:0	SM 20:1	SM 20:0
weight	1
bmi		1							Cerorrelation Ceroefficient
height	0.381707	0.923023	1							>0.8
waist	0.876706	0.887592	0.156259	1						0.5-0.8
hip	0.89434	0.875276	0.243668	0.801176	1					0.2-0.5
sbp	0.115935	0.127782		0.139407	0.10048	1
dbp	0.139985	0.145138		0.170646	0.134257	0.616789	1
glucose	0.200381	0.223965		0.242609	0.19488			1
tg	0.214736	0.212883		0.261369	0.149196	0.107335	0.120813	0.220034	1
total cholesterol									0.263541	1
hdl	-0.287135	-0.30321		-0.33514	-0.197736			-0.163255	-0.246864	0.313034	1
ldl		0.0763669							0.154132	0.889629		1
Cer16:0	-0.179939	-0.187233		-0.177902	-0.14985			-0.111293		0.388508	0.117403	0.366524	1
Cer18:0	0.0963367	0.112753		0.150641	0.0847783				0.290968	0.36384		0.330075	0.363129	1
Cer20:0									0.306793	0.380196		0.326603	0.409905	0.697469	1
Cer22:0									0.280791	0.524895		0.468331	0.511902	0.525397	0.682902	1
Cer23:0									0.284432	0.522554		0.442491	0.413131	0.498615	0.618105	0.830831	1
Cer24:1	-0.0784335	-0.0865019			-0.0831859				0.229571	0.406185		0.326367	0.565595	0.58124	0.61761	0.656991	0.653111	1
Cer24:0									0.243282	0.545851	0.117044	0.448399	0.410681	0.377924	0.547772	0.892317	0.825724	0.602648	1
Glu Cer16:0	-0.143176	-0.151223		-0.113211	-0.120179			-0.0971538		0.439628	0.109456	0.394651	0.612464	0.348197	0.407339	0.474601	0.407565	0.487323	0.395949	1
Glu Cer24:1	-0.17051	-0.184427		-0.119052	-0.14261			-0.104326	-0.0980353	0.318612	0.129031	0.276338	0.52167	0.335397	0.350816	0.308344	0.260397	0.519812	0.21773	0.82278	1
cer_sat									0.257113	0.578082	0.0926129	0.492695	0.572324	0.506037	0.657896	0.950735	0.887706	0.697553	0.966634	0.497857	0.324679	1
cer_unsa	-0.0784335	-0.0865019			-0.0831859				0.229571	0.406185		0.326367	0.565595	0.58124	0.61761	0.656991	0.653111	1	0.602648	0.487323	0.519812	0.697553	1
cer_tot					-0.0773442				0.264092	0.573602	0.0894737	0.485241	0.5979	0.543553	0.681318	0.941331	0.886211	0.78577	0.945075	0.519245	0.375722	0.991305	0.78577	1
cer_glu	-0.166737	-0.178812		-0.122003	-0.139636			-0.106257	-0.0806183	0.384247	0.1266	0.338914	0.583849	0.356109	0.390714	0.392688	0.334485	0.529794	0.302996	0.935228	0.970712	0.412694	0.529794	0.453531	1
Cer16:0	-0.141998	-0.144143		-0.161931	-0.0945686			-0.170122	-0.247103	-0.144388		-0.0936541	0.55108	-0.127286	-0.20643	-0.347264	-0.409574	-0.124863	-0.461179	0.17157	0.211339	-0.32526	-0.124863	-0.303697	0.204171	1
Cer18:0	0.199835	0.223217		0.229836	0.192519					-0.203203	-0.16301	-0.153633	-0.209414	0.539329	0.0923721	-0.341108	-0.319463	-0.136918	-0.495555	-0.141595		-0.410085	-0.136918	-0.379132		0.15684	1
Cer20:0				0.0776684						-0.245263	-0.124207	-0.211552	-0.22742	0.207155	0.412757	-0.285625	-0.301903	-0.183736	-0.451315	-0.129197		-0.376209	-0.183736	-0.358487	-0.0750118	0.113194	0.61387	1
Cer22:0	0.13994	0.167566		0.146619	0.113015			0.102673	0.140151	0.111956	-0.178447	0.17302		0.183173	0.29571	0.559739	0.228198		0.250121	0.102473		0.305967		0.257852		-0.25898			1
Cer23:0	0.10015	0.113648		0.106514					0.136003		-0.0950435		-0.236058				0.485881			-0.0964561	-0.144893				-0.131029	-0.349015				1
Cer24:1										-0.21813		-0.216931		0.109006		-0.34187	-0.271932	0.406619	-0.422804		0.254554	-0.348747	0.406619	-0.226371	0.155196	0.246325	0.351909	0.247749	-0.449839	-0.17681	1
Cer24:0										0.244956	0.139816	0.176934	-0.207346	-0.194048		0.335043	0.284424	-0.119064	0.621604		-0.237472	0.428221	-0.119064	0.34778	-0.175276	-0.625063	-0.569928	-0.492662	0.116254		-0.708636	1
Glu Cer16:0	-0.0922104	-0.0986507		-0.0816058				-0.14676	-0.273383				0.0752376	-0.130224	-0.186818	-0.341206	-0.365919	-0.196335	-0.420073	0.58846	0.527227	-0.363532	-0.196335	-0.349858	0.577164	0.455546	0.206902	0.207087	-0.119513	-0.156094	0.198085	-0.385251	1
Glu Cer24:1	-0.125734	-0.135212		-0.0940146	-0.0908448			-0.135714	-0.280339	-0.115751	0.0752242	-0.105082		-0.0804372	-0.160455	-0.374848	-0.382189		-0.453904	0.414851	0.698876	-0.394359		-0.352889	0.610704	0.421961	0.262239	0.238216	-0.221209	-0.182279	0.41664	-0.481983	0.809365	1
cerp_sat										0.21813		0.216931		-0.109006		0.34187	0.271932	-0.406619	0.422804		-0.254554	0.348747	-0.406619	0.226371	-0.155196	-0.246325	-0.351909	-0.247749	0.449839	0.17681	-1	0.708636	-0.198085	-0.41664	1
cerp_unsa										-0.21813		-0.216931		0.109006		-0.34187	-0.271932	0.406619	-0.422804		0.254554	-0.348747	0.406619	-0.226371	0.155196	0.246325	0.351909	0.247749	-0.449839	-0.17681	1	-0.708636	0.198085	0.41664	-1	1
cerp_glu	-0.118271	-0.126982		-0.0935073	-0.082766			-0.146677	-0.291045	-0.0993125		-0.0837591		-0.104224	-0.178738	-0.379488	-0.394128	-0.122547	-0.462283	0.50428	0.663978	-0.401065	-0.122547	-0.368707	0.626766	0.455751	0.25277	0.237267	-0.191226	-0.180607	0.349368	-0.466569	0.924639	0.972043	-0.349368	0.349368	1
SM 14:0					0.0912054					0.586435	0.325167	0.452438	0.30653	0.233312	0.215033	0.38322	0.504485	0.378528	0.453548	0.351563	0.218778	0.473079	0.378528	0.477878	0.284887	-0.13108	-0.209311	-0.305554		0.183286	-0.102743	0.178706		-0.132409	0.102743	-0.102743	-0.110695	1
SM 15:0						-0.130533	-0.11022		-0.105613	0.527355	0.27166	0.442954	0.332252	0.247963	0.237152	0.375006	0.470278	0.340037	0.396908	0.396546	0.299853	0.438614	0.340037	0.441059	0.354405		-0.14667	-0.236655		0.176064	-0.102033	0.0997907			0.102033	-0.102033		0.807827	1
SM 16:1	0.108783	0.105323			0.155735					0.631234	0.334912	0.480098	0.401232	0.392531	0.366566	0.497267	0.474232	0.444669	0.525956	0.480238	0.403285	0.556477	0.444669	0.562014	0.454212	-0.121901	-0.12336	-0.222912			-0.131699	0.199323			0.131699	-0.131699		0.61833	0.594648	1
SM 16:0	-0.131658	-0.140735		-0.134594	-0.0820162			-0.125364	-0.100776	0.678693	0.33011	0.57768	0.566502	0.394753	0.406044	0.526981	0.497528	0.549381	0.544721	0.679652	0.596658	0.602292	0.549381	0.62079	0.658961		-0.189635	-0.257059		-0.0966748		0.121446	0.149677	0.120286			0.137841	0.62561	0.663978	0.808934	1
SM dih 16:0								-0.102042	-0.0780692	0.465302	0.261434	0.401027	0.329506	0.273488	0.197324	0.289732	0.245772	0.326807	0.29661	0.390743	0.357369	0.329143	0.326807	0.344133	0.38778			-0.180258		-0.115991			0.0905692	0.089353			0.0941513	0.421453	0.405947	0.530329	0.661191	1
SM 16:1-OH						-0.121541	-0.105965		-0.109172	0.502252	0.220291	0.444448	0.329666	0.372034	0.317679	0.368658	0.430122	0.370933	0.347862	0.409711	0.368134	0.409346	0.370933	0.421468	0.402504			-0.129334		0.128111								0.612741	0.761968	0.575785	0.673037	0.445149	1
SM 18:2	0.121243	0.129763		0.0976268	0.168576					0.367495	0.153825	0.275412	0.11816	0.233327	0.196638	0.230401	0.26206	0.182017	0.22056	0.262204	0.244569	0.243612	0.182017	0.243713	0.263181	-0.124078				0.105979								0.318809	0.339875	0.554789	0.463872	0.284363	0.392191	1
SM 18:1	0.173906	0.18236		0.165548	0.214393					0.514974	0.184723	0.417226	0.259752	0.565991	0.439829	0.402038	0.420358	0.4112	0.369191	0.363452	0.360087	0.426737	0.4112	0.443874	0.377938	-0.162577	0.171078		0.0752767									0.431924	0.474384	0.765195	0.653209	0.417834	0.616117	0.601054	1
SM 18:0	0.146584	0.165225		0.158426	0.174261					0.562807	0.163069	0.502808	0.34291	0.593348	0.458476	0.443467	0.465805	0.507917	0.394237	0.454821	0.429738	0.470024	0.507917	0.499001	0.459946	-0.119855	0.150981											0.586582	0.605282	0.679787	0.739945	0.51737	0.711849	0.485732	0.843079	1
SM dih 18:0	0.200624	0.215315		0.226717	0.188757					0.149253		0.147193		0.174071				0.0744523		0.0973697			0.0744523		0.0859953		0.169339				0.0945535	-0.108285	0.0882092		-0.0945535	0.0945535		0.172857	0.158356	0.171304	0.174032	0.210972	0.216773	0.188917	0.276094	0.358379	1
SM 20:1									-0.120247	0.268284	0.176196	0.238708	0.216899	0.198699	0.222943	0.201279	0.202635	0.243612	0.171512	0.173224	0.201858	0.214696	0.243612	0.230063	0.198964													0.274438	0.312182	0.418838	0.372411	0.243003	0.357037	0.322361	0.483621	0.47718	0.140917	1
SM 20:0										0.408565	0.121197	0.398219	0.22212	0.247853	0.290437	0.384858	0.34376	0.249373	0.388178	0.237933	0.137232	0.401428	0.249373	0.39231	0.186059	-0.161813	-0.127087	-0.139548	0.158551		-0.196948	0.212468	-0.121921	-0.167504	0.196948	-0.196948	-0.157363	0.458875	0.428695	0.420224	0.442988	0.332535	0.396298	0.306078	0.397289	0.504242	0.112526	0.302001	1
SM 22:2										0.113286	0.106393	0.0846801						0.111177			0.101434		0.111177	0.0744142	0.0923674													0.156279	0.1718	0.175375	0.171006	0.145868	0.185473	0.164283	0.131503	0.132101		0.120836	0.115478
SM 22:1					0.114363					0.574554	0.279247	0.486993	0.246026	0.281208	0.306222	0.466208	0.428038	0.333164	0.511252	0.43674	0.350259	0.506253	0.333164	0.498183	0.402794	-0.244842	-0.185519	-0.22929	0.135802		-0.213367	0.310775			0.213367	-0.213367		0.632889	0.618386	0.772719	0.729958	0.451322	0.599178	0.497137	0.668701	0.644407	0.146148	0.44429	0.520322
SM 22:0										0.602357	0.164371	0.559215	0.260566	0.271958	0.323407	0.551184	0.455325	0.29347	0.582894	0.450378	0.293481	0.570643	0.29347	0.546476	0.37319	-0.272006	-0.244561	-0.268712	0.252038		-0.341124	0.399487		-0.117832	0.341124	-0.341124	-0.0845582	0.550412	0.51037	0.635719	0.703831	0.483888	0.508765	0.423143	0.543299	0.624373	0.189296	0.340939	0.550135
SM dih 22:0								0.0899429	0.0822328	0.169195		0.149292		0.106656		0.113922	0.0930688		0.141337	0.0894358		0.126579		0.119224		-0.101086		-0.0837327			-0.105199	0.132946			0.105199	-0.105199		0.116398	0.108662	0.16265	0.169703	0.159787	0.0781443	0.139416	0.136753	0.153819			0.0979384
SM 23:1					0.0904496					0.575135	0.326898	0.472041	0.203519	0.29325	0.27534	0.375748	0.50611	0.350983	0.428478	0.43371	0.378958	0.446098	0.350983	0.449529	0.419391	-0.242298	-0.115792	-0.204672		0.244028	-0.109594	0.186173			0.109594	-0.109594		0.709786	0.742544	0.725743	0.720958	0.444557	0.69462	0.494361	0.647111	0.672721	0.16385	0.390454	0.455887
SM 23:0	0.0806252	0.0867836		0.0795111	0.103435					0.63811	0.244592	0.560157	0.173579	0.297211	0.285892	0.443458	0.535953	0.265397	0.501632	0.431384	0.298122	0.502064	0.265397	0.482123	0.368053	-0.310526	-0.156181	-0.23863	0.113421	0.252046	-0.298156	0.326158			0.298156	-0.298156		0.640123	0.632654	0.658761	0.713901	0.475256	0.608341	0.480094	0.592586	0.679498	0.223383	0.307318	0.524362
SM dih 23:0										0.213199	0.136186	0.152295	-0.134658	0.0997659	0.0950708	0.0958312	0.118639	0.0828866	0.125225	0.168575	0.168841	0.0954006	0.0828866	0.0975717	0.176432	-0.256184				0.0747092		0.124433	0.113089	0.11372			0.118955	0.190178	0.190434	0.242541	0.257627	0.212645	0.162943	0.257292	0.191975	0.247663	0.0992529		0.166368
SM 24:3										0.260006	0.172102	0.170377	0.153537	0.200651	0.151087	0.148165	0.162712	0.22504	0.164729	0.270202	0.308106	0.18288	0.22504	0.199189	0.306141								0.109514	0.15285			0.1429	0.198693	0.200859	0.341895	0.338161	0.208888	0.248771	0.244002	0.290167	0.258548		0.0842734	0.131205
SM 24:2								-0.126582	-0.103905	0.461532	0.318413	0.356799	0.325752	0.31615	0.253866	0.233666	0.236242	0.48983	0.275033	0.498005	0.579197	0.30684	0.48983	0.354818	0.571302			-0.118	-0.192	-0.155426	0.247118		0.205057	0.309739	-0.247118	0.247118	0.282835	0.439995	0.472757	0.72941	0.759281	0.503262	0.523973	0.47095	0.661222	0.637595	0.177746	0.381075	0.311362
SM 24:1								-0.118106		0.551904	0.297062	0.472531	0.323982	0.328568	0.28051	0.295297	0.253194	0.491116	0.343931	0.548447	0.577327	0.362111	0.491116	0.402765	0.591459			-0.145672	-0.133826	-0.205529	0.179528		0.21568	0.266567	-0.179528	0.179528	0.259086	0.481394	0.494564	0.705648	0.834716	0.596428	0.563722	0.446691	0.631943	0.709255	0.247381	0.368416	0.387514
SM 24:0										0.604565	0.225195	0.533437	0.209962	0.27188	0.268245	0.465926	0.388288	0.263982	0.56111	0.458408	0.329018	0.522023	0.263982	0.499092	0.398722	-0.284384	-0.200269	-0.276157	0.123089	-0.084123	-0.315921	0.447794			0.315921	-0.315921		0.491519	0.460662	0.654395	0.726802	0.523178	0.459369	0.419143	0.525405	0.60027	0.21595	0.245852	0.494952
SM dih 24:0										0.142878		0.115826	-0.0846069		0.08595	0.0874904	0.0947729		0.11857	0.1099	0.0896675	0.0923355		0.0867403	0.10231	-0.185624						0.138831						0.106066	0.10565	0.141733	0.150518	0.115233	0.11947	0.109428	0.142	0.157385	0.0830784		0.157795
sm_sat								-0.0853363		0.716911	0.294857	0.627285	0.450371	0.409995	0.411418	0.568998	0.543066	0.487713	0.598925	0.608257	0.490419	0.632241	0.487713	0.635318	0.562603	-0.141655	-0.185298	-0.269203	0.0955669		-0.17034	0.241846			0.17034	-0.17034		0.708059	0.709197	0.811013	0.941309	0.638607	0.701704	0.504379	0.699944	0.814714	0.2283	0.406191	0.619719
sm_mono					0.0943857			-0.0896924		0.630531	0.326184	0.527893	0.342332	0.394162	0.357762	0.42058	0.405067	0.484899	0.455421	0.536994	0.519601	0.481362	0.484899	0.504561	0.550659	-0.138143		-0.17359				0.136448	0.10601	0.133354			0.128858	0.613585	0.630494	0.855928	0.870674	0.58653	0.680856	0.557323	0.794097	0.803489	0.243379	0.538543	0.486755
sm_poly								-0.122685		0.47058	0.322092	0.348175	0.248671	0.332462	0.270957	0.235793	0.256151	0.45258	0.277487	0.483448	0.558202	0.30141	0.45258	0.34329	0.55207			-0.080527	-0.159264	-0.092321	0.20625		0.206984	0.300789	-0.20625	0.20625	0.277802	0.449198	0.484063	0.716425	0.729702	0.486375	0.536986	0.539119	0.658832	0.625884	0.170318	0.356614	0.314679
sm_unsa					0.0829407			-0.100771		0.609104	0.334904	0.498421	0.328985	0.390415	0.346603	0.386623	0.379681	0.491266	0.424232	0.539574	0.544868	0.450441	0.491266	0.47904	0.567489	-0.124449		-0.155345		-0.0768373		0.104768	0.134612	0.179513			0.170225	0.590541	0.612477	0.846401	0.861218	0.578853	0.664992	0.569412	0.783788	0.782797	0.232259	0.508835	0.457979
sm_tot								-0.0951263		0.68884	0.322171	0.586821	0.408092	0.413345	0.393996	0.502231	0.484255	0.50405	0.536595	0.594989	0.530258	0.567645	0.50405	0.582559	0.581811	-0.138008	-0.12736	-0.224926				0.18606	0.0975442	0.0872548			0.0955792	0.675328	0.68607	0.851745	0.932831	0.630362	0.705964	0.549509	0.759625	0.824587	0.237004	0.465667	0.563976
sm_dihy				0.084214						0.392375	0.142571	0.351538	0.122314	0.280311	0.179895	0.223148	0.197315	0.239585	0.237089	0.310903	0.27663	0.243561	0.239585	0.254241	0.303738	-0.128577		-0.0894213				0.104638	0.0974599	0.0836973			0.0932387	0.345746	0.336333	0.432682	0.511779	0.633699	0.351114	0.3307	0.397048	0.485368	0.407477	0.176851	0.330715
SM 14:0		0.0842399							0.126025	0.0833889	0.102014			-0.116919	-0.114032		0.170616			-0.14645	-0.246253				-0.215301	-0.0441786	-0.15702	-0.179763	-0.10892	0.295997			-0.20038	-0.275668			-0.258871	0.636941	0.36416		-0.115868	-0.0768966	0.0977078	-0.128881	-0.19987			-0.0972474
SM 15:0				-0.111765		-0.150375	-0.148618		-0.103333					-0.0968074	-0.0794726		0.124838			-0.0745618	-0.131824				-0.113633			-0.0794771		0.282168			-0.076671	-0.121323			-0.109326	0.384232	0.641953			-0.0981651	0.301682	-0.0944067	-0.142975
SM 16:1	0.204	0.19828		0.135911	0.202548			0.0821583	0.19541			-0.147759								-0.162635	-0.187991				-0.18585				0.0863316		-0.134123		-0.198326	-0.200337	0.134123	-0.134123	-0.209201		-0.124148	0.336255	-0.154906	-0.135777	-0.187155			-0.199507	-0.0951277
SM 16:0	-0.380083	-0.393674		-0.383171	-0.369066		-0.0769668	-0.101401	-0.145425				0.423466					0.115005		0.227699	0.17718	0.0875186	0.115005	0.096666	0.206617	0.413738	-0.176789	-0.0901825		-0.162639		-0.170359	0.148809	0.0958268			0.121634	-0.141155		-0.119237	0.176781		-0.0936847	-0.236599	-0.280361	-0.225848	-0.172871	-0.252013	-0.328568
SM dih 16:0											0.082484		0.0771132				-0.0698894	0.012028	-0.0397221	0.011423	0.022689					0.0958573	0.0192066	-0.0580321	-0.0317973	-0.115605											0.080177	0.754284		-0.0913049	-0.0847668
SM 16:1-OH	-0.0403144	-0.0310087		-0.0846294	-0.0276059	-0.13869	-0.138046		-0.106199					0.0919035			0.0959902	0.008783	-0.0561955	-0.024989	-0.0166522					0.0432631	0.113479	0.0582066	0.0245731	0.208916		-0.157777	-0.0362377					0.155272	0.342211				0.667392			0.141996
SM 18:2	0.151768	0.161834		0.126233	0.176667		0.0840022						-0.0923597														0.0866844			0.158789										0.175583				0.865059	0.275003	0.110053	0.0962384	0.105914
SM 18:1	0.266859	0.280697		0.26661	0.267366			0.122291	0.14371		-0.115447		-0.0849609	0.38002	0.220151					-0.144992	-0.0800557				-0.111157	-0.089304	0.424358	0.283457	0.0853895	0.155987		-0.176749	-0.158058	-0.0781431			-0.113864	-0.149949	-0.0999176	0.149543	-0.110437	-0.115633	0.091	0.248074	0.610757	0.297282	0.134391	0.172557
SM 18:0	0.248247	0.282999		0.273444	0.226045			0.128706	0.116775		-0.205674			0.423583	0.226268		0.0882775	0.141966	-0.105951	-0.0903954			0.141966				0.464028	0.281726		0.181056	0.217928	-0.34035	-0.106403		-0.217928	0.217928				-0.0831561	-0.0991403		0.183087		0.333321	0.507856	0.262351	0.126953
SM dih 18:0	0.193744	0.207468		0.222247	0.165572		0.0834804				-0.102182					-0.116734	-0.109169		-0.152368		-0.0795584	-0.136015		-0.12915	-0.0776925		0.20958	0.154357			0.107837	-0.158938			-0.107837	0.107837					-0.0821326					0.122878	0.938507
SM 20:1									-0.111452										-0.0748875	-0.0978406								0.102597			0.076659	-0.122525	-0.0977226		-0.076659	0.076659								0.0832605	0.161213	0.121074		0.882507
SM 20:0												0.11187			0.0859849	0.137113	0.109253		0.121101	-0.0848376	-0.161021	0.118835		0.0996039	-0.136165	-0.101021			0.161555		-0.190048	0.131197	-0.198293	-0.245149	0.190048	-0.190048	-0.238247	0.134105	0.0869429							0.0894541			0.837183
SM dih 20:0											-0.104506
SM 22:2																													-0.079
SM 22:1	0.127465	0.130313		0.100999	0.154477								-0.186106	-0.114169		0.0984366		-0.165376	0.11999	-0.112883	-0.172875		-0.165376		-0.155403	-0.266545	-0.148768	-0.0768751	0.240766		-0.312	0.299688	-0.147105	-0.194669	0.312119	-0.312119	-0.185047	0.124804	0.0848278	0.116642	-0.092578	-0.140124		0.0861864		-0.0754975	-0.084914	0.109994	0.0977381
SM 22:0	0.0986662	0.111531		0.121846				0.0835886	0.125172	0.153307	-0.119811	0.201635	-0.0832519			0.295534	0.160462	-0.145521	0.30218		-0.1822	0.243028	-0.145521	0.183061	-0.110694	-0.294038	-0.256234	-0.17233	0.405588		-0.507472	0.447191	-0.155007	-0.317811	0.507472	-0.507472	-0.268059	0.0817346											0.209501
SM dih 22:0								0.120815	0.0956531																	-0.0751213					-0.094231	0.0951962			0.094231	-0.094231
SM 23:1	0.0841793	0.0810007			0.103251								-0.228153		-0.077583		0.186261	-0.10932		-0.097011	-0.0951833		-0.109			-0.234414				0.511412	-0.0959112				0.0959112	-0.0959112		0.268574	0.311367		-0.0785112	-0.118665	0.213479	0.0774895
SM 23:0	0.164639	0.169471		0.157216	0.132098				0.11512	0.190253		0.19573	-0.248079			0.0996749	0.280928	-0.226716	0.151857		-0.199992	0.110909	-0.226716		-0.146109	-0.363154	-0.10174	-0.110364	0.174246	0.516647	-0.456202	0.329092	-0.101784	-0.239878	0.456202	-0.456202	-0.196244	0.201152	0.170557				0.110378	0.10324		0.0748957		-0.0887347	0.165778
SM dih 23:0									0.0847616				-0.234174													-0.241643				0.0989708		0.0839482	0.0909146	0.0913767			0.0956016					0.0800402		0.126124
SM 24:3						0.0793453															0.101166				0.0768697						0.0770965			0.126034	-0.0770965	0.0770965	0.109746											-0.106082	-0.0987858
SM 24:2		-0.0843038						-0.0875485	-0.123188	-0.202479	0.0866499	-0.234298			-0.135081	-0.323545	-0.290966	0.125309	-0.301762		0.244706	-0.291367	0.125309	-0.2285	0.153297	0.206207	0.18034	0.118565	-0.391	-0.207544	0.54895	-0.341049	0.216566	0.426062	-0.54895	0.54895	0.362867	-0.203332	-0.156234				-0.0967963			-0.0807917			-0.265839
SM 24:1								-0.0884196		-0.104794		-0.088334			-0.145439	-0.324469	-0.375232	0.130816	-0.275756		0.272118	-0.296643	0.130816	-0.232042	0.20033	0.162478	0.165677	0.110589	-0.390105	-0.388172	0.567073	-0.259753	0.307903	0.454304	-0.567073	0.567073	0.417697	-0.22554	-0.217733	-0.0768331		0.119752	-0.110437				0.0899293	-0.0848706	-0.237228
SM 24:0	0.106584	0.108881		0.129764		0.0886993	0.119343		0.150286	0.195076		0.190256	-0.15939			0.177273	0.07676	-0.179421	0.297834		-0.108816	0.191537	-0.179421	0.132388		-0.333335	-0.195246	-0.202451	0.186583		-0.482839	0.556425		-0.195283	0.482839	-0.482839	-0.151559				0.0760413	0.119847	-0.0950081				0.0842627	-0.158057	0.142172
SM dih 24:0													-0.156999									0.326673		0.273292		-0.154461						0.0961659
smp_sat	-0.111246	-0.0921366	-0.0851595	-0.112074	-0.139094					0.182583	-0.0935111	0.2286	0.220187		0.101209	0.331673	0.293063		0.315156	0.100567	-0.149369	-0.260446		-0.223118			-0.286963	-0.223883	0.305806	0.117606	-0.490901	0.275479	-0.149101	-0.360183	0.490901	-0.490901	-0.293174	0.185984	0.139934	-0.131377	0.0987892			-0.171103	-0.218842			-0.242805	0.287853
smp_mon	0.186682	0.177684	0.0799261	0.177428	0.209702					-0.142097		-0.156863	-0.210649		-0.0781425	-0.251118	-0.242685		-0.244674	-0.145		-0.272627	0.0754729	-0.221475	0.135401		0.240705	0.18866	-0.189222	-0.0969682	0.350838	-0.180798		0.206643	-0.350838	0.350838	0.151468	-0.142565	-0.112967	0.160298	-0.108392	-0.0750973		0.122498	0.265541			0.386691	-0.226851
smp_pol								-0.0775942		-0.156728	0.103041	-0.222741	-0.139449		-0.0876814	-0.293609	-0.233172	0.0754729	-0.271335		0.219133	-0.326673		-0.273292		0.0807337	0.224442	0.174011	-0.324122	-0.0941032	0.460865	-0.278923	0.219339	0.402238	-0.460865	0.460865	0.348526	-0.162428	-0.115014					0.160364		-0.074557			-0.24357
smp_unsa	0.111246	0.0921366	0.0851595	0.112074	0.139094					-0.182583	0.0935111	-0.2286	-0.220187		-0.101209	-0.331673	-0.293063		-0.315156	-0.101	0.149369	-0.0805778		-0.0781656			0.286963	0.223883	-0.305806	-0.117606	0.490901	-0.275479	0.149101	0.360183	-0.490901	0.490901	0.293174	-0.185984	-0.139934	0.131377	-0.0987892			0.171103	0.218842			0.242805	-0.287853
smp_dih				0.0995324					0.0868112				-0.126427				-0.0794487										0.129304															0.326821					0.329715	-0.111884
[truncated: 48 more columns]

## Sheet: Swedish
	weight	bmi	height	sbp	dbp	triglycerides	total cholesterol	hdl	ldl	urea	ua	Cer16:0	Cer18:0	Cer20:0	Cer22:0	Cer23:0	Cer24:1	Cer24:0	Glu Cer16:0	Glu Cer24:1	cer_sat	cer_unsa	cer_sum	cer_glu	Cer16:0p	Cer18:0p	Cer20:0p	Cer22:0p	Cer23:0p	Cer24:1p	Cer24:0p	Glu Cer16:0p	Glu Cer24:1p	cerp_sat	cerp_unsa	cerp_glu	SM 14:0	SM 15:0	SM 16:1	SM 16:0	SM dih 16:0	SM 16:1-OH	SM 18:2	SM 18:1	SM 18:0	SM dih 18:0	SM 20:1	SM 20:0	SM 22:2
weight	1
bmi	0.89143	1										Cerorrelation Ceroefficient
height	0.480947		1										>0.8
sbp	0.284871	0.150962		1									0.5-0.8
dbp	0.152585	0.246016	0.152988	0.479165	1								0.2-0.5
triglycerides	0.225544	0.24009		0.0921372	0.174268	1
total cholesterol	0.144519	0.147955			0.156179	0.415863	1
hdl	-0.206	-0.219198				-0.280119	0.321497	1
ldl	0.188367	0.192502			0.152878	0.255315	0.899502		1
urea						0.104644				1
ua	0.259478	0.32399				0.125567		-0.228502	0.0914253	0.276462	1
Cer16:0						0.169898	0.491961	0.188867	0.442337	0.0950571		1
Cer18:0	0.208647	0.228304		0.0971453	0.150284	0.354482	0.561296		0.532435		0.125306	0.422023	1
Cer20:0		0.094827			0.10379	0.388494	0.57896		0.530159	-0.0923576		0.382819	0.777133	1
Cer22:0		0.090685			0.131614	0.48442	0.695396		0.629901			0.353297	0.657107	0.807972	1
Cer23:0		0.0854567	-0.106582		0.113707	0.442427	0.622687		0.544457			0.154786	0.566737	0.683737	0.846256	1
Cer24:1		0.084472	-0.106228	0.116071	0.128602	0.277143	0.371813		0.311319			0.10401	0.384071	0.468402	0.459619	0.633266	1
Cer24:0			-0.0828913		0.151392	0.396664	0.65282	0.113018	0.571127			0.158879	0.484544	0.654433	0.860739	0.891825	0.648559	1
Glu Cer16:0			-0.130841				0.350743	0.15078	0.313874	-0.0783551	-0.0860339	-0.0958463	0.297803	0.397731	0.433976	0.469005	0.383894	0.498159	1
Glu Cer24:1	-0.0992573		-0.130381				0.198757	0.174735	0.163923	-0.10586	-0.142323	-0.185988	0.146885	0.248148	0.21283	0.324637	0.547714	0.375516	0.838022	1
cer_sat					0.14589		0.733932	0.10941	0.650026			0.371081	0.630575	0.770407	0.940311	0.921246	0.618337	0.959538	0.459889	0.296994	1
cer_unsa		0.084472	-0.106228	0.116071	0.128602		0.371813		0.311319			0.10401	0.384071	0.468402	0.459619	0.633266	1	0.648559	0.383894	0.547714	0.618337	1
cer_sum		0.0789608	-0.0863798	0.0778793	0.153175		0.689022	0.0960607	0.604874			0.323189	0.611176	0.746456	0.877569	0.914477	0.785687	0.94919	0.47677	0.397525	0.972004	0.785687	1
cer_glu	-0.0864442		-0.135884			-0.0991954	0.26755	0.172297	0.230483	-0.0991954	-0.125646	-0.157571	0.21309	0.317936	0.309744	0.395452	0.504594	0.439729	0.936734	0.975999	0.37408	0.504594	0.445312	1
Cer16:0p		-0.114083	0.113429		-0.104921	-0.161643		0.106089		0.117548		0.682467		-0.201026	-0.308588	-0.508898	-0.464391	-0.539646	-0.421399	-0.459313	-0.360442	-0.464391	-0.422557	-0.462851	1
Cer18:0p	0.161578	0.140123	0.0946099			-0.0958616	-0.168646	-0.100435	-0.113989		0.140727	0.0820111	0.409895		-0.262336	-0.392822	-0.441807	-0.514144	-0.180537	-0.264816	-0.388643	-0.441807	-0.438004	-0.241943	0.405118	1
Cer20:0p							-0.134513	-0.0859249	-0.0938108	-0.079424			0.243581	0.381111		-0.272751	-0.388389	-0.35752		-0.168861	-0.23616	-0.388389	-0.302007	-0.132124	0.285618	0.633367	1
Cer22:0p						0.203141	0.206422	-0.111301	0.224298		0.0849469	0.153178	0.245973	0.31546	0.473783	0.0956439	-0.44966			-0.283382	0.187083	-0.44966		-0.170266	0.134236	0.249736	0.420483	1
Cer23:0p		0.0835791				0.221065	0.202967		0.178785			-0.240324	0.180808	0.205815	0.336954	0.623425		0.321621	0.187865		0.342015		0.275068	0.0806719	-0.440784	-0.127988	-0.0964314	0.205297	1
Cer24:1p			-0.0890572			-0.0812657	-0.259207	-0.0799618	-0.247491			-0.236332	-0.128657	-0.152314	-0.321596	-0.100531	0.623922	-0.114619		0.398188	-0.191377	0.623922		0.268911	-0.251779	-0.183263	-0.253681	-0.75902	-0.325719	1
Cer24:0p					0.0863609	0.0773764	0.238397	0.099268	0.208224	-0.0802468	-0.0889881	-0.344011		0.0926152	0.362242	0.374787		0.60072	0.296735	0.13835	0.424173		0.331422	0.207188	-0.603424	-0.450539	-0.327736	0.153583	0.303574	-0.427641	1
Glu Cer16:0p	-0.091549			-0.100225	-0.0892307	-0.237672	-0.147587		-0.130158		-0.108673	-0.340026	-0.13511	-0.128577	-0.206467	-0.19631	-0.181918	-0.188483	0.685448	0.577403	-0.246054	-0.181918	-0.248067	0.643996	-0.121684	0.183896	0.220731					1
Glu Cer24:1p	-0.133541	-0.105561	-0.0853035		-0.0870773	-0.297385	-0.256125	0.0908303	-0.24106		-0.158611	-0.40342	-0.242826	-0.227279	-0.354605	-0.271082		-0.245115	0.529181	0.733601	-0.337194		-0.260335	0.681833	-0.185258		0.0815678	-0.291752	-0.187656	0.381592	-0.0892173	0.833064	1
cerp_sat			0.0890572			0.0812657	0.259207	0.0799618	0.247491			0.236332	0.128657	0.152314	0.321596	0.100531	-0.623922	0.114619		-0.398188	0.191377	-0.623922		-0.268911	0.251779	0.183263	0.253681	0.75902	0.325719	-1	0.427641		-0.381592	1
cerp_unsa			-0.0890572			-0.0812657	-0.259207	-0.0799618	-0.247491			-0.236332	-0.128657	-0.152314	-0.321596	-0.100531	0.623922	-0.114619		0.398188	-0.191377	0.623922		0.268911	-0.251779	-0.183263	-0.253681	-0.75902	-0.325719	1	-0.427641		0.381592	-1	1
cerp_glu	-0.122706	-0.0938186	-0.0854243		-0.091384	-0.286509	-0.224537	0.0880421	-0.207926		-0.14577	-0.395506	-0.211004	-0.198318	-0.311699	-0.253248		-0.23326	0.611937	0.703292	-0.315737		-0.266369	0.695418	-0.168217	0.110802	0.13909	-0.186592	-0.136488	0.256567		0.932585	0.976572	-0.256567	0.256567	1
SM 14:0	0.145854	0.127336	0.0875298		0.0806656	0.141938	0.621555	0.36928	0.496317	0.0820524		0.371576	0.388212	0.334182	0.40964	0.454919	0.200371	0.415931	0.302681	0.148573	0.482433	0.200371	0.439647	0.216119			-0.12847		0.2523	-0.230462	0.152919		-0.141551	0.230462	-0.230462	-0.0974714	1
SM 15:0							0.619987	0.37736	0.528855			0.317433	0.431179	0.375123	0.438722	0.531677	0.248134	0.429625	0.412028	0.251941	0.504964	0.248134	0.471662	0.326075			-0.11448		0.362002	-0.193568	0.112465			0.193568	-0.193568		0.834719	1
SM 16:1	0.200214	0.217742			0.113526	0.137928	0.736606	0.412725	0.611959			0.435008	0.535216	0.511111	0.544825	0.491709	0.289934	0.504427	0.394719	0.25572	0.58471	0.289934	0.546931	0.321591				0.146528	0.14385	-0.218967	0.150337		-0.122055	0.218967	-0.218967	-0.0832407	0.701281	0.721097	1
SM 16:0							0.751543	0.489548	0.650087		-0.0877343	0.534125	0.489291	0.472813	0.511186	0.457252	0.296666	0.500081	0.477368	0.348382	0.582222	0.296666	0.546985	0.414023	0.0912805		-0.0837792	0.0770879		-0.213451	0.133099	0.0804397		0.213451	-0.213451		0.730992	0.781942	0.845005	1
SM dih 16:0							0.479099	0.298427	0.428627		-0.140293	0.0985279	0.295551	0.299025	0.346932	0.398745	0.314641	0.450139	0.543901	0.473169	0.430614	0.314641	0.433021	0.520633	-0.224992	-0.142725	-0.156184		0.13656		0.267163	0.249048	0.184875			0.217513	0.481	0.55975	0.528635	0.668724	1
SM 16:1-OH		0.101176					0.57103	0.331865	0.529924			0.285441	0.493702	0.390145	0.399265	0.485168	0.21797	0.361253	0.378694	0.246088	0.447369	0.21797	0.417309	0.309017				0.0781537	0.361606	-0.177289				0.177289	-0.177289		0.619448	0.824403	0.665824	0.732859	0.52779	1
SM 18:2	0.147495	0.137738					0.406523	0.274148	0.328626			0.293821	0.320046	0.25644	0.23907	0.214915	0.109083	0.17767	0.114957		0.252207	0.109083	0.231135	0.0868443	0.101055	0.0809837		0.0836834	0.0798381	-0.12179			-0.11217	0.12179	-0.12179	-0.101193	0.479339	0.492403	0.568948	0.492518	0.286132	0.464602	1
SM 18:1	0.260503	0.274028			0.108136	0.099725	0.617711	0.291299	0.54497			0.338439	0.652903	0.535479	0.462417	0.442038	0.262824	0.376996	0.286593	0.194878	0.477178	0.262824	0.454182	0.239404		0.192808	0.117078	0.143375	0.204278	-0.147116			-0.127926	0.147116	-0.147116	-0.105076	0.564163	0.649621	0.816531	0.696615	0.430138	0.721762	0.565887	1
SM 18:0	0.190688	0.194223			0.091478	0.0839716	0.699861	0.307717	0.656935	-0.0775962		0.424417	0.68441	0.566499	0.506099	0.475084	0.279927	0.440676	0.352464	0.228227	0.543215	0.279927	0.511276	0.287089		0.177467	0.0951358	0.13188	0.174528	-0.196055			-0.128105	0.196055	-0.196055	-0.0924432	0.683247	0.729113	0.765027	0.806421	0.541467	0.779697	0.507634	0.8822	1
SM dih 18:0	0.124042	0.151341		0.109236	0.0913131		0.258037		0.286422	-0.124651	0.0774715		0.272878	0.1868	0.163626	0.199552	0.177021	0.208812	0.236436	0.183598	0.19708	0.177021	0.208053	0.212149	-0.173121	0.0828565			0.0793145		0.108312	0.0840634					0.250697	0.264145	0.26767	0.279822	0.34176	0.306263	0.147142	0.317059	0.415725	1
SM 20:1							0.54422	0.337268	0.461062			0.292931	0.462277	0.501613	0.427532	0.404503	0.295131	0.392548	0.313284	0.266475	0.457291	0.295131	0.448188	0.295989			0.087694	0.0853644	0.118892	-0.0879213				0.0879213	-0.0879213		0.448281	0.566418	0.68672	0.640264	0.420133	0.582285	0.486387	0.740145	0.69185	0.241004	1
SM 20:0	0.0985972	0.100582				0.0846872	0.514742	0.256917	0.460849	-0.0797798		0.0898114	0.408656	0.460487	0.464322	0.495524	0.341568	0.532987	0.490558	0.422118	0.525413	0.341568	0.515692	0.466592	-0.305923	-0.122523			0.205586	-0.0826792	0.312823	0.137121	0.0854375	0.0826792	-0.0826792	0.109089	0.550278	0.555908	0.521436	0.570679	0.539529	0.495061	0.305048	0.512167	0.611878	0.283672	0.533359	1
SM 22:2							0.0962518					-0.145349	0.0945079	0.1211	0.123517	0.226508	0.171692	0.19276	0.239263	0.233029	0.159696	0.171692	0.177034	0.244989	-0.265892	-0.0952578	-0.0794552	-0.102568	0.18455	0.0866165	0.135952	0.113041	0.1188	-0.0866165	0.0866165	0.121491	0.222081	0.232238	0.19485	0.162844	0.264892	0.194894	0.155765	0.145944	0.142986	0.166917	0.157551	0.251786	1
SM 22:1	0.132884	0.139834			0.102834		0.662806	0.375375	0.578413			0.320927	0.442273	0.461045	0.507589	0.510369	0.371699	0.546965	0.436834	0.358676	0.582426	0.371699	0.569578	0.404449	-0.125546	-0.151252	-0.123864		0.141353	-0.114961	0.222804			0.114961	-0.114961		0.706814	0.725596	0.794974	0.779474	0.578073	0.673752	0.525717	0.723401	0.761257	0.294185	0.711025	0.677164	0.257563
SM 22:0	0.104957	0.112168			0.119816	0.143018	0.702221	0.261019	0.658254	-0.11327		0.29607	0.46885	0.504461	0.631427	0.588328	0.376046	0.679912	0.49362	0.3494	0.693763	0.376046	0.658515	0.421163	-0.210022	-0.209533	-0.174438	0.115339	0.15471	-0.205889	0.381957		-0.0861834	0.205889	-0.205889		0.582946	0.619794	0.686103	0.750078	0.632538	0.596631	0.373876	0.59053	0.719496	0.319197	0.585491	0.696772	0.223022
SM dih 22:0			-0.14512							-0.12396		-0.424906	0.129926	0.177122	0.219958	0.329553	0.283262	0.359634	0.557327	0.527263	0.249714	0.283262	0.281246	0.560694	-0.589477	-0.15002	-0.0980009		0.237388	0.120708	0.368793	0.379704	0.355946	-0.120708	0.120708	0.379964	0.090325	0.158657	0.12487	0.0973384	0.382758	0.157172		0.0889465	0.10513	0.229017	0.107615	0.41254	0.253406
SM 23:1							0.636206	0.413212	0.545274			0.352021	0.413068	0.390819	0.42858	0.53075	0.323224	0.454441	0.393352	0.310967	0.522066	0.323224	0.507573	0.356489		-0.114707	-0.143311		0.30381	-0.122382	0.0975141			0.122382	-0.122382		0.724452	0.838117	0.770391	0.792886	0.5754	0.797478	0.513319	0.735917	0.773452	0.262191	0.693236	0.603946	0.277311
SM 23:0	0.0822723	0.0988839			0.0794226	0.106433	0.722723	0.312405	0.671265			0.37393	0.457525	0.456219	0.556515	0.616945	0.320095	0.590478	0.401843	0.246734	0.646245	0.320095	0.604384	0.31867	-0.101999	-0.171586	-0.178123		0.333852	-0.249435	0.266323		-0.16856	0.249435	-0.249435	-0.126921	0.647541	0.740941	0.693013	0.770828	0.595803	0.745961	0.411897	0.643677	0.762063	0.309636	0.604096	0.636484	0.211356
SM dih 23:0							0.179518	0.106495	0.168726			-0.114984	0.154209	0.156716	0.179474	0.258789	0.216918	0.23303	0.355059	0.331169	0.207027	0.216918	0.227812	0.354165	-0.28053	-0.0962348	-0.0846342		0.17889		0.154836	0.19431	0.179549			0.192744	0.209872	0.277613	0.231154	0.25792	0.378111	0.293711	0.110691	0.237893	0.255846	0.159991	0.253907	0.304418	0.168957
SM 24:3							0.175071	0.193295	0.130852	-0.107478	-0.116776		0.120357	0.136734	0.13536	0.193605	0.207849	0.230635	0.370413	0.379012	0.189367	0.207849	0.211198	0.390986	-0.228554	-0.110486	-0.0939198	-0.107504	0.0804896	0.0800811	0.161776	0.223211	0.23295	-0.0800811	0.0800811	0.238832	0.213546	0.233547	0.290258	0.292188	0.341004	0.21746	0.15575	0.247899	0.232091	0.167949	0.236287	0.368825	0.199418
SM 24:2							0.520854	0.423545	0.418302		-0.0909733	0.361068	0.336988	0.356702	0.30489	0.2748	0.364702	0.333117	0.426799	0.467497	0.37747	0.364702	0.406156	0.470256		-0.0874586		-0.110463	-0.111873	0.088524		0.135957	0.182138	-0.088524	0.088524	0.171734	0.497497	0.562102	0.740554	0.748543	0.532102	0.547565	0.487028	0.659355	0.633232	0.192899	0.674505	0.530583	0.219267
SM 24:1							0.637789	0.42091	0.564015			0.459354	0.393629	0.395046	0.359546	0.296852	0.386706	0.402246	0.444529	0.448765	0.449386	0.386706	0.469343	0.465315		-0.0881527	-0.0796685	-0.0989049	-0.16908			0.11348	0.123602			0.124796	0.532247	0.578711	0.721954	0.845416	0.62245	0.592961	0.427302	0.619136	0.729264	0.285739	0.638385	0.58488	0.169725
SM 24:0					0.105179	0.106497	0.697632	0.319945	0.640404	-0.0782447		0.328712	0.389504	0.409811	0.519405	0.489998	0.338691	0.619716	0.448919	0.336931	0.619112	0.338691	0.588586	0.395323	-0.13399	-0.216073	-0.207161			-0.192464	0.381123			0.192464	-0.192464		0.544559	0.576058	0.65579	0.758244	0.630206	0.572309	0.323785	0.528285	0.676516	0.331972	0.540578	0.645262	0.191706
SM dih 24:0			-0.105952				0.102612		0.0818681	-0.0883579		-0.337909	0.116277	0.176295	0.219453	0.31356	0.222468	0.328803	0.515535	0.461755	0.24268	0.222468	0.257534	0.501988	-0.49212	-0.139457	-0.0852037		0.244263		0.344774	0.359026	0.306323			0.339541	0.0835583	0.169124	0.107582	0.132439	0.341788	0.168077		0.0876877	0.123284	0.22528	0.117814	0.37058	0.28527
sm_sat							0.787734	0.428728	0.701388			0.453484	0.540318	0.527034	0.584327	0.559996	0.348181	0.599866	0.506295	0.362667	0.662667	0.348181	0.625707	0.434733		-0.101833	-0.107528	0.0849019	0.1556	-0.224167	0.235647			0.224167	-0.224167		0.771906	0.813511	0.839852	0.953976	0.69587	0.766296	0.493968	0.738414	0.869413	0.343193	0.679738	0.724515	0.214196
sm_mono	0.111912	0.125084			0.0808951		0.719949	0.438767	0.627557			0.440293	0.504615	0.490154	0.478416	0.4542	0.387476	0.493494	0.459231	0.402365	0.557718	0.387476	0.554846	0.441416							0.0978359						0.673372	0.739461	0.866844	0.894596	0.636925	0.739941	0.543483	0.801216	0.847058	0.319131	0.773249	0.65472	0.221273
sm_poly							0.497738	0.412447	0.390301		-0.105287	0.229178	0.331001	0.361896	0.319601	0.337477	0.381229	0.382492	0.498588	0.518815	0.399261	0.381229	0.42825	0.531831	-0.104799	-0.117738		-0.125253		0.0907721	0.0771151	0.19444	0.222477	-0.0907721	0.0907721	0.220806	0.515368	0.582002	0.714222	0.716353	0.583932	0.557423	0.48602	0.633217	0.614614	0.243614	0.651007	0.589522	0.453134
sm_unsa	0.100624	0.116441					0.686331	0.444203	0.587902			0.401834	0.476824	0.472782	0.453447	0.43861	0.396417	0.480325	0.48097	0.440945	0.534969	0.396417	0.539612	0.474843		-0.081428					0.0955314	0.0896107				0.0771268	0.653844	0.721841	0.853806	0.876199	0.64144	0.716363	0.544418	0.782747	0.814465	0.309725	0.764931	0.656806	0.282481
sm_sum	0.079426	0.0915672					0.759613	0.445765	0.665732			0.44045	0.523893	0.51453	0.538077	0.517523	0.378418	0.559171	0.506551	0.406999	0.619708	0.378418	0.600932	0.463276		-0.0948736	-0.092927		0.101848	-0.14316	0.177006			0.14316	-0.14316		0.735916	0.79058	0.865901	0.940694	0.687237	0.76137	0.528631	0.775999	0.864605	0.335902	0.734659	0.710472	0.250477
sm_dihydro			-0.143972				0.21419	0.12043	0.192218	-0.121039	-0.109467	-0.355144	0.219963	0.276331	0.307325	0.42303	0.343191	0.454152	0.707168	0.649567	0.354647	0.343191	0.38176	0.69896	-0.593471	-0.160134	-0.0993947		0.264515	0.0957328	0.398325	0.457188	0.407876	-0.0957328	0.0957328	0.443991	0.233705	0.325357	0.275017	0.31427	0.656839	0.304026	0.0955232	0.229958	0.28404	0.391386	0.266473	0.571409	0.346813
SM 14:0p	0.120277	0.0836453	0.110956			0.179194	0.0921964			0.188219						0.119347	-0.107375		-0.111718	-0.223377		-0.107375		-0.187892			-0.108077		0.277295	-0.195922		-0.124821	-0.225492	0.195922	-0.195922	-0.19569	0.648508	0.35115	0.0861518				0.115795				-0.126918
SM 15:0p							0.0931431	0.0803794		0.144384						0.228345				-0.102199							-0.0822557		0.462844	-0.159697			-0.154381	0.159697	-0.159697	-0.111563	0.448172	0.644234	0.115432	0.123748		0.393443	0.150764	0.110153	0.130419
SM 16:1p	0.250604	0.256547				0.21334					0.111249						-0.14675		-0.1679	-0.263263		-0.14675		-0.235903		0.0929846	0.0996273	0.25114	0.0980571	-0.190015		-0.152414	-0.239837	0.190015	-0.190015	-0.215785			0.337155	-0.0951386	-0.248413	-0.119619	0.121761	0.139278	-0.114764	-0.111477		-0.305796	-0.0818698
SM 16:0p	-0.331673	-0.331804	-0.085826		-0.166753	-0.0854754	-0.0915208	0.082418	-0.108368	0.103539	-0.0839806	0.229352	-0.139091	-0.157068	-0.118598	-0.21425	-0.263417	-0.219176	-0.120117	-0.189373	-0.160029	-0.263417	-0.204719	-0.169429	0.383938	0.0771363		0.141405	-0.125461	-0.197179	-0.150134			0.197179	-0.197179		-0.0765807	-0.0877895	-0.125192	0.0890385	-0.114622	-0.140393	-0.136969	-0.277694	-0.233292	-0.186119	-0.316243	-0.455049	-0.264306
SM dih 16:0p											-0.137012	-0.260624	-0.0808291					0.0897438	0.260081	0.253352				0.266336	-0.269736	-0.108519	-0.122941	-0.125962	0.0960628	0.0866189	0.197601	0.276535	0.258426	-0.0866189	0.0866189	0.276198			-0.0800955		0.71574		-0.0983854	-0.124141		0.137647	-0.110059	0.0810385	0.122534
SM 16:1-Ohp			-0.0804432			-0.0994453							0.170051			0.148582	-0.0948106	-0.0767197		-0.0985516		-0.0948106				0.231707		0.0990904	0.43188	-0.126056	-0.126891		-0.113438	0.126056	-0.126056	-0.0817495	0.115915	0.355566				0.661504	0.114482	0.232961	0.223672	0.0841863
SM 18:2p	0.124907	0.104798	0.0877044									0.0917395					-0.0852879	-0.103684	-0.151466	-0.153619		-0.0852879		-0.159004	0.141362	0.13557	0.0817037	0.0806259			-0.140397	-0.129184	-0.131232			-0.135883	0.125243	0.113433	0.159647			0.0986495	0.84865	0.200998	0.0912448		0.135596
SM 18:1p	0.317179	0.312818	0.105439	0.0973608		0.115966		-0.107945			0.171303		0.33817	0.178471				-0.113378	-0.206865	-0.228845				-0.229375		0.421069	0.306706	0.193948	0.197361		-0.19029	-0.199764	-0.220137			-0.22135			0.165201	-0.11368	-0.20467	0.15772	0.206694	0.562229	0.273923		0.21651	-0.110404	-0.0820419
SM 18:0p	0.23224	0.215201	0.112391			0.0991523		-0.16421	0.132804		0.214834		0.426494	0.22485			-0.0970118	-0.0874835	-0.181306	-0.253782		-0.0970118		-0.235171		0.511977	0.352478	0.216075	0.173309	-0.15261	-0.180581	-0.181427	-0.259675	0.15261	-0.15261	-0.240016					-0.120373	0.215095	0.0785804	0.377923	0.46369	0.23403	0.0979118		-0.137609
SM dih 18:0p	0.114838	0.138745		0.0988212				-0.142171		-0.127085	0.093193	-0.186545	0.0964478												-0.175019	0.12018				0.0773507				-0.0773507	0.0773507						0.0959911				0.118636	0.912001			0.0831117
SM 20:1p													0.0828247	0.148987					-0.109989	-0.0809124				-0.0958062		0.102783	0.22603	0.0924755			-0.0945169	-0.127232	-0.100191			-0.114869	-0.13561			-0.101114	-0.144602		0.114579	0.207796			0.638531
SM 20:0p	0.0782135											-0.26139	0.0978304	0.173577	0.153751	0.222609	0.144461	0.2388	0.220701	0.213817	0.173343	0.144461	0.179635	0.225256	-0.398472	-0.0873868			0.193387		0.277387	0.123127	0.120506			0.126528	0.105698				0.14011				0.0786439	0.0942628	0.08705	0.74986	0.113754
SM dih 20:0p	-0.0787178		-0.138924				-0.116494		-0.100321		-0.10761	-0.48535		0.0941448	0.0919169	0.199877	0.177151	0.209172	0.488618	0.477003	0.0993742	0.177151	0.131184	0.501028	-0.542439	-0.123888		-0.080214	0.200721	0.162329	0.285802	0.437664	0.427834	-0.162329	0.162329	0.449418			-0.0767185	-0.0786694	0.243177		-0.112884	-0.0882265	-0.095699	0.0933415		0.301264	0.222742
SM 22:2p							-0.116711		-0.128881			-0.2605				0.0770322			0.0870761	0.11486				0.10844	-0.261113			-0.127223	0.143277	0.141006	0.0892063	0.0808106	0.114744	-0.141006	0.141006	0.106307				-0.101549					-0.0903568				0.930059
SM 22:1p	0.153865	0.138517	0.079718		0.0814603							-0.130375			0.102517	0.147698	0.102482	0.157328			0.11653	0.102482	0.122364		-0.215953	-0.167568	-0.104587		0.118593		0.175917	-0.106774				-0.0870372	0.165922	0.0973322	0.107383				0.15058	0.121522			0.177068	0.157238	0.101509
SM 22:0p	0.100575	0.0982872			0.148804	0.214592	0.236195	-0.13769	0.281787	-0.135878		-0.0855612	0.142612	0.213333	0.402457	0.361852	0.185756	0.471355	0.203111	0.0923828	0.408715	0.185756	0.377251	0.140332	-0.358499	-0.248669	-0.198105	0.144345	0.141596	-0.154246	0.460791		-0.140964	0.154246	-0.154246	-0.11816					0.213449				0.118027	0.123541		0.297753
SM dih 22:0p			-0.135852				-0.085563		-0.08751	-0.114706		-0.503715		0.0801081	0.103447	0.215516	0.209099	0.239499	0.448452	0.441345	0.118974	0.209099	0.156164	0.462121	-0.588237	-0.125933		-0.0783248	0.206607	0.164796	0.3283	0.384909	0.376712	-0.164796	0.164796	0.395539				-0.103977	0.235045		-0.120866			0.154696		0.263177	0.199657
SM 23:1p						-0.104924		0.120742		0.0873591						0.23026										-0.097012	-0.158168	-0.0977142	0.473341		-0.0855212	-0.131419	-0.127369			-0.134231	0.265848	0.405312	0.14258			0.372003	0.172967	0.217949	0.152187		0.207615		0.140778
SM 23:0p	0.0812848	0.09544				0.168055	0.339814		0.36464			0.092807	0.153836	0.162339	0.317578	0.45514	0.0877302	0.352114		-0.0941936	0.372474	0.0877302	0.319418		-0.156262	-0.193412	-0.212995	0.100756	0.508687	-0.284251	0.276189	-0.197692	-0.329607	0.284251	-0.284251	-0.291974	0.215777	0.307177	0.125167	0.159195	0.183737	0.354606		0.15635	0.255074	0.124613	0.142406	0.231663
SM dih 23:0p												-0.249117				0.107764	0.10675		0.201536	0.209571		0.10675		0.214883	-0.289702	-0.0812107			0.14976	0.106544	0.121418	0.176457	0.186709	-0.106544	0.106544	0.190471					0.181549							0.101153	0.0891765
SM 24:3p							-0.112062		-0.119628		-0.0983808	-0.244986					0.078494		0.194539	0.234177		0.078494		0.227876	-0.238496	-0.0875573		-0.127501		0.14969	0.0969614	0.20548	0.242892	-0.14969	0.14969	0.238421					0.0812358				-0.0918267			0.107863	0.120554
SM 24:2p						-0.214353	-0.266316		-0.290482				-0.227106	-0.176405	-0.303804	-0.323614		-0.285043		0.191654	-0.299606		-0.221072	0.11243	0.135435			-0.262099	-0.377949	0.39176	-0.321433	0.144416	0.350696	-0.39176	0.39176	0.285009	-0.252399	-0.22294		-0.120568	-0.116717	-0.206645			-0.214865	-0.171558		-0.170995
SM 24:1p						-0.188615	-0.128891		-0.0930487			0.13442	-0.194395	-0.179246	-0.316654	-0.416534	0.101939	-0.261613		0.203528	-0.279618	0.101939	-0.189622	0.121754	0.269375			-0.327352	-0.649654	0.421884	-0.329962	0.142885	0.345908	-0.421884	0.421884	0.28129	-0.324909	-0.323591	-0.1455			-0.222422	-0.117761	-0.194394	-0.129092			-0.145081	-0.141777
SM 24:0p					0.126277	0.157353	0.288406		0.30299					0.0853933	0.247515	0.228468	0.141172	0.405663	0.17157	0.0997908	0.323199	0.141172	0.296609	0.132495	-0.225604	-0.267853	-0.262382			-0.147163	0.475945		-0.0834535	0.147163	-0.147163					0.140976	0.256659		-0.0973823		0.101987	0.180046		0.250553
SM dih 24:0p			-0.104213									-0.429862			0.0979308	0.194307	0.140765	0.206558	0.412127	0.374732	0.10607	0.140765	0.125576	0.404889	-0.496034	-0.11039			0.213334	0.0789039	0.317561	0.3696	0.323258	-0.0789039	0.0789039	0.354704			-0.0813533		0.196839		-0.105846	-0.0827619		0.158572		0.219331	0.209516
smp_sat	-0.108401	-0.117461				0.195644	0.233049		0.250639			0.113555	0.155167	0.133816	0.303487	0.28215	-0.100477	0.274397		-0.170452	0.294183	-0.100477	0.201524	-0.0862606			-0.0854071	0.285862	0.304412	-0.442708	0.327774	-0.0862713	-0.302365	0.442708	-0.442708	-0.230854	0.262672	0.205503		0.172157	0.123386	0.107498	-0.115967	-0.101364	0.119271		-0.188535	0.157411	-0.167578
smp_mono	0.185398	0.182372				-0.123602	-0.0995607		-0.099431		0.084691				-0.230893	-0.253266	0.078068	-0.255834	-0.174294		-0.232279	0.078068	-0.159497		0.164939	0.11803	0.114632	-0.1876	-0.304873	0.332657	-0.371915		0.104984	-0.332657	0.332657		-0.217536	-0.155411	0.107943	-0.11472	-0.167901		0.135202	0.214794			0.277482	-0.188882	-0.114779
smp_poly						-0.199251	-0.292884		-0.323894		-0.102159	-0.259942	-0.222481	-0.155212	-0.263579	-0.200088	0.0853712	-0.183494	0.101476	0.279616	-0.245639	0.0853712	-0.167829	0.219883	-0.119499			-0.283074	-0.179047	0.389331	-0.14196	0.239487	0.408239	-0.389331	0.389331	0.35954	-0.207522	-0.179569		-0.16845		-0.177766			-0.23176	-0.078067			0.427683
smp_unsa	0.108401	0.117461				-0.195644	-0.233049		-0.250639			-0.113555	-0.155167	-0.133816	-0.303487	-0.28215	0.100477	-0.274397		0.170452	-0.294183	0.100477	-0.201524	0.0862606			0.0854071	-0.285862	-0.304412	0.442708	-0.327774	0.0862713	0.302365	-0.442708	0.442708	0.230854	-0.262672	-0.205503		-0.172157	-0.123386	-0.107498	0.115967	0.101364	-0.119271		0.188535	-0.157411	0.167578
smp_dihydro			-0.153381				-0.113991	-0.0807661	-0.0907366	-0.107315	-0.1016	-0.567753			0.0847956	0.218639	0.204761	0.236227	0.529688	0.513146	0.103057	0.204761	0.142337	0.540607	-0.633736	-0.130293		-0.108587	0.23261	0.184941	0.349958	0.480077	0.460608	-0.184941	0.184941	0.487302	-0.0786145		-0.0956557	-0.086323	0.399011		-0.140955	-0.101806	-0.0811381	0.271897		0.299441	0.250739
smBYcer			0.0991177	-0.0889334	-0.122151	-0.41598		0.325368					-0.191209	-0.346247	-0.468054	-0.523003	-0.526506	-0.527794			-0.497578	-0.526506	-0.549073		0.464007	0.438654	0.285957		-0.215128	-0.192182	-0.218325	0.419524	0.334091	0.192182	-0.192182	0.381193	0.23236	0.238853	0.213721	0.289904	0.192222	0.252501	0.243087	0.220835	0.255215	0.095463	0.190731	0.123117
[truncated: 48 more columns]
