# Supplementary material for: Genetic Determinants of Circulating Sphingolipid Concentrations in European Populations
Source: PLoS Genet. 2009 Oct 2;5(10):e1000672. doi: 10.1371/journal.pgen.1000672 (PMC2745562; doi:10.1371/journal.pgen.1000672)
Supplement: Table S7 — Association signals for sphingolipid SNPs with classical lipids. Signals were extracted from age-sex adjusted or age adjusted sex specific GWAS scans across the EUROSPAN populations for the traits: HDL- and LDL-cholesterol, Triglycerides (tri) and Total Cholesterol (tc). (0.26 MB XLS) [file pgen.1000672.s007.xls]

## Sheet: HDL all
name	strand	allele1	allele2	effallele	chromosome	position	n	npops	beta	sebeta	effallelefreq	call	pexhwe	obetaCROATIA	obetaERF	obetaORKNEY	obetaSAAMI	obetaTYROL	oseCROATIA	oseERF	oseORKNEY	oseSAAMI	oseTYROL	chi2	p
rs4298115	u	A	G	G	4	47401314	3983	5	0.0350068	0.0261187	0.552222	0.999749	0.863256	0.0859311	0.0524686	-0.0206619	0.0699668	0.000627205	0.0576003	0.0558946	0.062689	0.0716447	0.0503086	1.79638	0.18015
rs10938494	u	A	G	G	4	47404376	3979	5	-0.00588125	0.0318549	0.792033	0.998747	3.03408	-0.0571424	-0.0417458	-0.0150988	0.00624434	0.061657	0.0665008	0.0704052	0.0762449	0.0992085	0.05934	0.0340868	0.853522
rs2351791	u	A	C	C	4	47423315	3984	5	-0.0168375	0.0314141	0.782505	1	1.81084	-0.0464549	-0.0716568	-0.0327642	-0.0123287	0.0532623	0.0644786	0.0697626	0.0766384	0.098687	0.0582828	0.28728	0.591969
rs17462424	u	A	G	G	4	47439226	3965	5	-0.0637832	0.0271205	0.382219	0.995267	1.9222	-0.102739	-0.121206	0.0475014	-0.105816	-0.0359553	0.0600087	0.0588047	0.064902	0.0695368	0.0535686	5.53115	0.0186809
rs6832495	u	A	G	G	4	47450592	3976	5	0.0257324	0.0261902	0.429703	0.997993	2.86917	0.0742719	0.0872271	0.00120185	0.0390772	-0.0521367	0.0577035	0.0558013	0.0600306	0.0754995	0.0510659	0.965349	0.325843
rs4694863	u	A	C	C	4	47476514	3983	5	-0.0641625	0.0287234	0.286216	0.999749	5.69746	-0.0612161	-0.183743	0.0532009	-0.102762	-0.0291721	0.0629739	0.063698	0.0688916	0.0735839	0.0560719	4.98988	0.0254959
rs2351784	u	A	G	G	4	47510363	3981	5	-0.0272262	0.0257514	0.453655	0.999248	12.9953	-0.0414148	-0.121558	-0.0328822	-0.0171528	0.0551421	0.0576478	0.0562202	0.0584664	0.0731798	0.0493009	1.11782	0.290388
rs4695267	u	A	G	G	4	47513229	3979	5	0.0316467	0.0289574	0.264262	0.998746	2.06547	0.0524705	0.0621701	0.047823	0.0304364	-0.0185936	0.061202	0.0632988	0.0699638	0.0824251	0.055511	1.19436	0.274451
rs174537	u	A	C	C	11	61309256	3961	5	0.0728296	0.0273493	0.65438	0.994368	14.3009	0.0496144	0.0563054	0.0273467	0.11357	0.110484	0.0598234	0.0604169	0.0660513	0.0738604	0.0519154	7.09124	0.00774617
rs102275	u	A	G	G	11	61314379	3984	5	-0.0777359	0.0271145	0.357179	1	14.3954	-0.0760406	-0.0372382	-0.0288016	-0.11357	-0.122184	0.0592566	0.0591413	0.0659797	0.0738604	0.051539	8.21938	0.00414453
rs174546	u	A	G	G	11	61326406	3983	5	0.0720597	0.0272849	0.650138	0.999749	13.3065	0.0503823	0.0499076	0.0288016	0.11366	0.110743	0.0595847	0.0604087	0.0659797	0.0739079	0.0516559	6.97491	0.00826602
rs174556	u	A	G	G	11	61337211	3983	5	0.0677354	0.0282543	0.687798	0.999749	12.4789	0.0629881	0.0617573	0.0376975	0.0992506	0.0772461	0.0637649	0.0632896	0.0678904	0.0737986	0.0529638	5.74729	0.0165141
rs1535	u	A	G	G	11	61354548	3982	5	-0.0720655	0.0271955	0.351205	0.999498	15.1409	-0.0656197	-0.030825	-0.025771	-0.11357	-0.116321	0.0599077	0.0590835	0.0661159	0.0738604	0.0516451	7.02199	0.00805145
rs174449	u	A	G	G	11	61396955	3982	5	-0.0566859	0.0265711	0.368157	0.999498	2.80002	-0.11297	-0.0103259	-0.021213	-0.115251	-0.0393878	0.057652	0.0620122	0.0608928	0.0715439	0.0506101	4.55124	0.0328949
rs174450	u	A	C	C	11	61398118	3983	5	-0.0521992	0.0260758	0.453929	0.999749	1.82879	-0.0754132	-0.0419664	0.00838324	-0.0877141	-0.0662716	0.0568344	0.0576243	0.0604891	0.0714802	0.0505758	4.0073	0.0453036
rs1000778	u	A	G	G	11	61411881	3966	5	0.0537292	0.0289232	0.735502	0.995488	9.47752	0.144419	0.074188	0.048663	0.0670642	-0.0227723	0.0621712	0.0729873	0.0644082	0.0838654	0.0522909	3.45087	0.0632184
rs8020821	u	A	G	G	14	63284561	3981	5	-0.0958315	0.0534325	0.937327	0.999248	0.387999	-0.0487408	-0.0193871	-0.242655	-0.445343	-0.054481	0.129161	0.097881	0.126718	0.24025	0.0969736	3.21666	0.072892
rs4902242	u	A	G	G	14	63299842	3907	5	-0.00853309	0.0397438	0.116714	0.980793	10.8124	-0.0323333	-0.15853	0.0261898	0.104982	0.0571568	0.0777954	0.0915215	0.0955143	0.142847	0.072577	0.0460971	0.829999
rs7157785	u	A	C	C	14	63305309	3764	5	0.0026122	0.0361554	0.843119	0.950234	15.6014	0.0293937	0.0901815	-0.0650336	-0.10859	-0.0116846	0.0790968	0.0753699	0.0832277	0.1286	0.066774	0.00521994	0.942404
rs11158515	u	A	C	C	14	63385073	3983	5	0.0285908	0.0256906	0.476651	0.999749	4.91904	-0.0114965	0.00475961	0.011558	0.100256	0.0598763	0.0557775	0.0556453	0.058895	0.0745291	0.049849	1.23853	0.265755
rs1959033	u	A	G	G	14	63405339	3983	5	-0.0404878	0.0536511	0.937986	0.999749	2.29001	0.0105736	0.0483779	0.0339071	-0.190522	-0.101966	0.118174	0.118338	0.155918	0.171084	0.088013	0.569497	0.450459
rs4459477	u	A	G	G	14	63415943	3980	5	0.0367385	0.0415783	0.894472	0.998997	2.39101	-0.0480425	0.0832847	0.0197092	0.296484	0.00682566	0.0882167	0.0847285	0.0921638	0.154173	0.0814179	0.780743	0.376914
rs12889954	u	A	G	G	14	63457221	3984	5	-0.015587	0.0355482	0.150728	1	3.54234	0.038489	-0.119628	-0.069571	-0.0371232	0.0554317	0.0778152	0.0797748	0.0802877	0.119305	0.064061	0.192262	0.661041
rs12881815	u	A	G	G	14	63674348	3984	5	0.0442179	0.055367	0.945156	1	5.82753	-0.0465841	0.119471	0.167817	0.0136141	-0.0499679	0.12472	0.101759	0.132472	0.191528	0.111039	0.637814	0.424503
rs7258249	u	A	G	G	19	8177721	3982	5	0.00650805	0.0257532	0.516951	0.999498	1.65884	0.0161541	-0.00235534	0.075922	0.109807	-0.0952248	0.057977	0.0561729	0.0596826	0.069233	0.0497525	0.0638613	0.800494
rs11666866	u	A	G	G	19	8191607	3932	5	-0.0124681	0.02654	0.628179	0.987108	5.62617	0.00722283	-0.0680662	0.0658187	0.0619648	-0.0708297	0.0575499	0.0585026	0.0628232	0.0746047	0.0504724	0.220697	0.638509
rs1466448	u	A	C	C	19	8195519	3953	5	-0.0072801	0.0300776	0.238932	0.992231	22.1295	-0.0690802	-0.0303414	0.116006	0.0349472	-0.0505581	0.0712696	0.0606203	0.0780749	0.0676943	0.0627313	0.0585852	0.808746
rs2967625	u	A	G	G	19	8204411	3983	5	-0.0193263	0.0259125	0.551092	0.999749	2.89463	-0.0145752	-0.0886431	0.0707988	0.0810838	-0.0839988	0.0571397	0.0572709	0.0614247	0.0682485	0.0501001	0.556264	0.455769
rs28133	u	A	G	G	19	8233502	3945	5	-0.0455286	0.0470014	0.919265	0.990273	6.86754	-0.105691	-0.113551	-0.171127	0.171844	0.0438943	0.0983093	0.0879401	0.134655	0.133156	0.096075	0.938313	0.332712
rs3848751	u	A	C	C	20	12913401	3982	5	-0.033195	0.0280667	0.30437	0.999499	1.10102	-0.0725719	-0.0018265	-0.0608689	0.0112913	-0.0351705	0.0618941	0.0592664	0.0675727	0.0743446	0.0555734	1.39883	0.23692
rs680379	u	A	G	G	20	12917400	3984	5	-0.0126378	0.0270175	0.646586	1	7.05739	-0.059339	0.00168014	0.0127789	-0.0156018	-0.00224114	0.0590691	0.0605257	0.0630904	0.0700533	0.0530458	0.218802	0.639954
rs6078866	u	A	G	G	20	12922567	3981	5	-0.030712	0.028044	0.304195	0.999248	1.06976	-0.0710751	0.000425958	-0.0608689	0.0140133	-0.0301177	0.0618715	0.0592398	0.0675727	0.0743897	0.0554173	1.19932	0.273457

## Sheet: LDL all
name	strand	allele1	allele2	effallele	chromosome	position	n	npops	beta	sebeta	effallelefreq	call	pexhwe	obetaCROATIA	obetaERF	obetaORKNEY	obetaSAAMI	obetaTYROL	oseCROATIA	oseERF	oseORKNEY	oseSAAMI	oseTYROL	chi2	p
rs4298115	u	A	G	G	4	47401314	3975	5	0.0172568	0.0277729	0.552075	0.999749	0.876425	-0.0442197	0.0165971	-0.0155961	0.0576559	0.104399	0.0587846	0.054347	0.0616082	0.0736093	0.0673464	0.38608	0.534367
rs10938494	u	A	G	G	4	47404376	3971	5	-0.00340754	0.0341046	0.792244	0.998744	3.28887	0.0333231	0.0646281	0.0140628	-0.127979	-0.0881901	0.0679405	0.0688009	0.0751361	0.101933	0.0794363	0.00998288	0.920412
rs2351791	u	A	C	C	4	47423315	3976	5	0.0173916	0.0336481	0.782696	1	2.00932	0.0315028	0.110039	0.0135142	-0.113685	-0.0420494	0.0658717	0.0681613	0.0753739	0.101408	0.0780212	0.267153	0.605248
rs17462424	u	A	G	G	4	47439226	3957	5	0.0142889	0.0287906	0.382234	0.995258	1.78226	0.0636578	0.0103267	0.014552	-0.0115871	-0.0214439	0.0612576	0.0572568	0.0639194	0.0714874	0.0717103	0.246318	0.619679
rs6832495	u	A	G	G	4	47450592	3968	5	-0.0230986	0.0278057	0.429814	0.997989	2.8767	-0.031198	-0.0334164	-0.0309529	-0.0178459	0.0106335	0.0589636	0.0543939	0.0589037	0.0776524	0.0684023	0.690089	0.406134
rs4694863	u	A	C	C	4	47476514	3975	5	0.0511087	0.0305421	0.286164	0.999749	5.72769	0.127413	0.0862178	0.0538294	0.0055446	-0.0624958	0.0644141	0.0619454	0.067727	0.0756125	0.0750615	2.80023	0.0942511
rs2351784	u	A	G	G	4	47510363	3973	5	0.0580075	0.0274156	0.453436	0.999246	12.9471	0.113303	0.0669249	0.0681611	0.0819945	-0.0558624	0.0589246	0.0548404	0.0574535	0.0751972	0.0659146	4.47686	0.0343567
rs4695267	u	A	G	G	4	47513229	3971	5	-0.0176556	0.0308486	0.264165	0.998744	1.99957	-0.0628812	-0.0926331	-0.0023324	0.0669107	0.0723219	0.0623793	0.0617411	0.0687871	0.0847287	0.0743581	0.327564	0.567097
rs174537	u	A	C	C	11	61309256	3954	5	0.00820479	0.0291972	0.654401	0.994596	14.6672	-0.011924	0.0364181	-0.041946	0.0680668	0.00184052	0.0613588	0.0587667	0.0649249	0.0758966	0.0694973	0.0789682	0.778701
rs102275	u	A	G	G	11	61314379	3976	5	0.00573873	0.0289026	0.357143	1	14.7892	0.0335753	-0.00778856	0.0478197	-0.0680668	0.00242596	0.0605271	0.0574782	0.0648536	0.0758966	0.0689935	0.0394237	0.842612
rs174546	u	A	G	G	11	61326406	3975	5	0.00387547	0.0291054	0.650189	0.999749	13.9954	-0.0255034	0.0335289	-0.0478197	0.0678526	0.00634272	0.0608616	0.0587205	0.0648536	0.0758975	0.0691499	0.0177298	0.894072
rs174556	u	A	G	G	11	61337211	3975	5	0.00813663	0.0301926	0.687799	0.999749	12.8266	-0.0207642	0.0272076	-0.0157194	0.0657005	-0.00632571	0.0651312	0.0615461	0.0667376	0.0758331	0.0709181	0.0726251	0.787552
rs1535	u	A	G	G	11	61354548	3974	5	-0.00108026	0.0289921	0.351158	0.999497	15.5963	0.0061153	-0.000527509	0.0420062	-0.0680668	-0.0042767	0.0611903	0.0574602	0.0649662	0.0758966	0.0691354	0.00138834	0.970277
rs174449	u	A	G	G	11	61396955	3974	5	-0.00569827	0.0283536	0.368646	0.999497	2.78927	0.0242253	0.0786058	0.0056697	-0.105225	-0.0815473	0.0590122	0.0603072	0.0598836	0.0735163	0.0677438	0.0403896	0.840721
rs174450	u	A	C	C	11	61398118	3975	5	0.00918194	0.0277299	0.45434	0.999749	1.93424	0.0479288	0.0638596	0.00583733	-0.0836447	-0.0400798	0.0581638	0.0559866	0.0595129	0.0734508	0.0677041	0.109641	0.740553
rs1000778	u	A	G	G	11	61411881	3958	5	-0.00661908	0.0311395	0.735093	0.995479	9.45951	-0.083933	-0.0817436	0.0501846	0.0782558	0.0355986	0.0635077	0.0710421	0.0634908	0.0862801	0.0702219	0.0451826	0.831669
rs8020821	u	A	G	G	14	63284561	3973	5	0.0657608	0.0569523	0.937327	0.999247	0.38876	-0.125422	0.100097	0.118405	0.0371228	0.137833	0.13185	0.0951078	0.124534	0.246873	0.129815	1.33325	0.248228
rs4902242	u	A	G	G	14	63299842	3899	5	-0.0777165	0.0427374	0.11644	0.980754	10.2853	-0.0517633	-0.118033	-0.0188495	-0.182082	-0.0846438	0.0803702	0.0887864	0.0942511	0.147665	0.0964938	3.30682	0.068993
rs7157785	u	A	C	C	14	63305309	3756	5	0.0370397	0.0384731	0.84345	0.950151	14.9718	-0.0123822	0.0267161	0.0215476	0.129775	0.0887615	0.0800926	0.073293	0.0819515	0.13121	0.0888874	0.926875	0.335676
rs11158515	u	A	C	C	14	63385073	3975	5	-0.0307382	0.0273074	0.476478	0.999749	5.02707	-0.0624933	0.0166722	-0.00312611	-0.0581813	-0.0750598	0.0570792	0.0542004	0.0578747	0.0765838	0.0667195	1.26706	0.260319
rs1959033	u	A	G	G	14	63405339	3975	5	0.102894	0.0586299	0.937987	0.999749	2.28886	0.00586571	0.22938	0.0959835	-0.0481916	0.135486	0.120617	0.115374	0.153225	0.175801	0.117769	3.07992	0.0792645
rs4459477	u	A	G	G	14	63415943	3972	5	-0.0325302	0.0441676	0.894763	0.998995	1.52135	-0.11054	-0.0543807	-0.0151408	0.217001	-0.0262627	0.091167	0.0825317	0.090754	0.158324	0.108991	0.542457	0.461416
rs12889954	u	A	G	G	14	63457221	3976	5	-0.0560435	0.0382199	0.150402	1	3.37158	0.0503577	-0.0743416	-0.0603504	-0.130253	-0.114488	0.0800517	0.0777465	0.0789158	0.122594	0.0857561	2.15017	0.142555
rs12881815	u	A	G	G	14	63674348	3976	5	0.00873049	0.0584791	0.945423	1	5.88685	-0.0152199	0.0225592	-0.0296817	0.337078	-0.127149	0.127999	0.099356	0.130187	0.196808	0.148644	0.0222883	0.881323
rs7258249	u	A	G	G	19	8177721	3974	5	0.0434837	0.0273687	0.516608	0.999497	1.73069	-0.00347187	-0.0159851	0.151615	0.00458024	0.0861721	0.0591788	0.0545755	0.0586484	0.0711417	0.0666019	2.52432	0.112103
rs11666866	u	A	G	G	19	8191607	3924	5	0.0371647	0.0282676	0.627931	0.987082	5.58681	0.00970493	0.0726418	0.07831	-0.0509949	0.0433207	0.0587868	0.0570118	0.0617587	0.076369	0.0672963	1.72856	0.188595
rs1466448	u	A	C	C	19	8195519	3945	5	-0.00669826	0.0317249	0.23891	0.992215	21.648	-0.0302268	0.0990574	-0.0249232	-0.0345983	-0.1286	0.0727506	0.0588631	0.0764725	0.0701563	0.0839621	0.0445784	0.832781
rs2967625	u	A	G	G	19	8204411	3975	5	0.0257511	0.0275702	0.551069	0.999749	2.76687	-0.00803194	0.0800462	0.0229732	0.00842142	0.0108291	0.0583766	0.0556751	0.0604332	0.07013	0.0670556	0.872387	0.350295
rs28133	u	A	G	G	19	8233502	3937	5	-0.0963453	0.0496423	0.919228	0.990254	6.85208	-0.258052	0.0593039	-0.250772	-0.00676341	-0.119978	0.100898	0.0855295	0.132758	0.136617	0.128522	3.76667	0.0522837
rs3848751	u	A	C	C	20	12913401	3974	5	0.0228312	0.0297494	0.304731	0.999498	1.01745	0.0407737	-0.00609605	-0.0421776	0.130829	0.0252176	0.0632192	0.057669	0.066436	0.0763941	0.0743094	0.588982	0.442813
rs680379	u	A	G	G	20	12917400	3976	5	0.00589004	0.0287104	0.646378	1	6.99592	-0.0227828	-0.0147475	0.0778249	0.030012	-0.042141	0.0604505	0.0588608	0.0620669	0.0719845	0.0710105	0.042088	0.837452
rs6078866	u	A	G	G	20	12922567	3973	5	0.0225543	0.0297517	0.304556	0.999246	1.01941	0.039373	-0.00577886	-0.0421776	0.130576	0.0254817	0.063196	0.0576426	0.066436	0.0765124	0.0743306	0.574692	0.4484

## Sheet: tc all
name	strand	allele1	allele2	effallele	chromosome	position	n	npops	beta	sebeta	effallelefreq	call	pexhwe	obetaCROATIA	obetaERF	obetaORKNEY	obetaSAAMI	obetaTYROL	oseCROATIA	oseERF	oseORKNEY	oseSAAMI	oseTYROL	chi2	p
rs4298115	u	A	G	G	4	47401314	3980	5	0.0189438	0.0275536	0.552261	0.999749	0.777881	-0.0174079	0.0411503	-0.0268534	0.0492476	0.0553611	0.058611	0.0549546	0.0626203	0.0741018	0.0622787	0.472694	0.49175
rs10938494	u	A	G	G	4	47404376	3976	5	0.00552522	0.0337399	0.792002	0.998746	3.03637	0.0299242	0.042171	0.0381048	-0.113087	-0.0337995	0.0677311	0.0692211	0.0763682	0.102611	0.0734589	0.0268171	0.869921
rs2351791	u	A	C	C	4	47423315	3981	5	0.0231522	0.0332808	0.782467	1	1.81197	0.0378135	0.0811624	0.0377642	-0.103927	-0.00819879	0.0656773	0.0685892	0.0766121	0.102074	0.0721502	0.483949	0.486639
rs17462424	u	A	G	G	4	47439226	3962	5	0.00631879	0.0285948	0.38213	0.995263	1.78226	0.043636	-0.021132	0.0350081	-0.0341515	0.00296318	0.0610768	0.0579398	0.0650886	0.0718687	0.0663142	0.0488309	0.82511
rs6832495	u	A	G	G	4	47450592	3973	5	-0.0265204	0.0276025	0.429776	0.997992	2.87635	-0.0381116	-0.0185881	-0.04326	-0.00701033	-0.0175522	0.0587895	0.0549435	0.0597943	0.0784915	0.0632563	0.92313	0.336654
rs4694863	u	A	C	C	4	47476514	3980	5	0.0344514	0.0303086	0.286055	0.999749	5.71951	0.106468	0.0211058	0.0559688	-0.0115924	-0.0168564	0.0642243	0.0626267	0.0688396	0.0761093	0.0694133	1.29206	0.255668
rs2351784	u	A	G	G	4	47510363	3978	5	0.050174	0.0271726	0.453494	0.999247	13.0074	0.105146	0.027502	0.0527635	0.0896439	-0.00995144	0.0587033	0.0552747	0.0583974	0.0756913	0.0609593	3.40953	0.0648208
rs4695267	u	A	G	G	4	47513229	3976	5	-0.0213204	0.0305549	0.264336	0.998745	2.07151	-0.0602421	-0.0711111	-0.00777416	0.05747	0.022912	0.0620835	0.0622342	0.0699172	0.0853048	0.0687619	0.48689	0.485318
rs174537	u	A	C	C	11	61309256	3959	5	0.0253057	0.0289395	0.654332	0.994603	14.3004	0.000134753	0.0263712	-0.0158503	0.0941423	0.0422138	0.0611135	0.0594223	0.0659915	0.0763953	0.0642678	0.764635	0.381882
rs102275	u	A	G	G	11	61314379	3981	5	-0.0157601	0.0286595	0.357197	1	14.3954	0.0137577	7.87463e-05	0.0165248	-0.0941423	-0.0433967	0.0603484	0.0581466	0.065919	0.0763953	0.0638018	0.3024	0.582382
rs174546	u	A	G	G	11	61326406	3980	5	0.0199373	0.0288536	0.650126	0.999749	13.3065	-0.0191601	0.0211175	-0.0165248	0.0938977	0.0444559	0.060682	0.0593927	0.065919	0.0763784	0.0639465	0.477456	0.489577
rs174556	u	A	G	G	11	61337211	3980	5	0.0228022	0.0299219	0.687814	0.999749	12.4788	-0.00537637	0.00557403	0.0143377	0.085083	0.0326133	0.064939	0.0622251	0.067834	0.0763314	0.0655733	0.580729	0.446027
rs1535	u	A	G	G	11	61354548	3979	5	-0.0188948	0.0287442	0.351219	0.999498	15.165	-0.00560186	0.0101291	0.0170595	-0.0941423	-0.0496555	0.0610096	0.0581108	0.0660055	0.0763953	0.0639331	0.432101	0.51096
rs174449	u	A	G	G	11	61396955	3979	5	-0.0289987	0.0281018	0.368434	0.999498	2.7892	-0.0127131	0.0742691	-0.0269219	-0.140731	-0.0786611	0.0587357	0.0609692	0.0608674	0.0739994	0.0626381	1.06485	0.302111
rs174450	u	A	C	C	11	61398118	3980	5	-0.0142608	0.0275195	0.454271	0.999749	1.84601	0.0454862	0.0424425	-0.0279554	-0.112787	-0.0678697	0.0579721	0.0566551	0.0604905	0.0739335	0.0626095	0.268536	0.604315
rs1000778	u	A	G	G	11	61411881	3963	5	0.0205126	0.0308116	0.735302	0.995485	9.45949	-0.00720729	-0.0793848	0.083728	0.0739521	0.0377666	0.0632914	0.0717315	0.0645438	0.0869332	0.0649573	0.443215	0.505575
rs8020821	u	A	G	G	14	63284561	3978	5	0.0266407	0.0564593	0.93728	0.999248	0.387999	-0.098022	0.0715543	-0.01278	-0.0465611	0.113345	0.131453	0.0962952	0.12658	0.248496	0.120047	0.222649	0.637029
rs4902242	u	A	G	G	14	63299842	3904	5	-0.0522294	0.0422625	0.116547	0.980779	10.2847	-0.0308191	-0.112522	-0.0134434	-0.12419	-0.0268072	0.0801186	0.0896895	0.0956788	0.148558	0.0893631	1.52728	0.216521
rs7157785	u	A	C	C	14	63305309	3761	5	0.0203379	0.0380345	0.84326	0.950218	14.9607	-0.0121774	0.0374682	-0.0240908	0.0905693	0.0507547	0.0790996	0.0740368	0.0831003	0.131732	0.0825995	0.285929	0.592841
rs11158515	u	A	C	C	14	63385073	3980	5	-0.0195484	0.027088	0.476633	0.999749	5.02692	-0.0580691	0.035049	-0.0310533	-0.0306877	-0.0239187	0.0569107	0.0547094	0.0588255	0.077087	0.061694	0.520797	0.470502
rs1959033	u	A	G	G	14	63405339	3980	5	0.0592138	0.0577007	0.93794	0.999749	2.28609	0.031087	0.164089	0.0969684	-0.101964	0.0329363	0.120261	0.116347	0.155742	0.176956	0.108994	1.05313	0.304787
rs4459477	u	A	G	G	14	63415943	3977	5	-0.0193288	0.0438314	0.894644	0.998996	1.51942	-0.131069	-0.0246894	-0.00838898	0.277908	-0.00608819	0.0908938	0.0833034	0.0922391	0.159332	0.10079	0.194464	0.659227
rs12889954	u	A	G	G	14	63457221	3981	5	-0.0483585	0.0378064	0.15059	1	3.37154	0.065616	-0.0847924	-0.0838847	-0.115712	-0.0610851	0.0798154	0.0784331	0.0802122	0.123399	0.0793031	1.63612	0.200859
rs12881815	u	A	G	G	14	63674348	3981	5	0.0164819	0.0580435	0.94524	1	5.84512	-0.0533028	0.0285159	0.0855015	0.312636	-0.142345	0.127621	0.100047	0.132326	0.198101	0.137459	0.0806322	0.776443
rs7258249	u	A	G	G	19	8177721	3979	5	0.047075	0.0271671	0.516838	0.999498	1.75458	0.0207426	-0.0124226	0.180054	0.0722888	-0.0108561	0.0590309	0.0552236	0.0596119	0.0716091	0.0615902	3.00257	0.0831324
rs11666866	u	A	G	G	19	8191607	3929	5	0.0416738	0.0280224	0.628022	0.987099	5.62617	0.0569699	0.0487927	0.112467	0.00954085	-0.0330207	0.0586133	0.0576309	0.062665	0.0766436	0.0624487	2.21164	0.136973
rs1466448	u	A	C	C	19	8195519	3950	5	0.00324159	0.0314778	0.238987	0.992225	22.1291	-0.0197587	0.0998076	0.0439838	0.0184992	-0.195541	0.0725645	0.0591178	0.0776992	0.0705101	0.0775189	0.010605	0.917979
rs2967625	u	A	G	G	19	8204411	3980	5	0.0230041	0.0273547	0.550879	0.999749	2.89674	0.0170194	0.0408291	0.0684138	0.0498964	-0.058836	0.0582042	0.0563077	0.061426	0.0705908	0.0620048	0.707211	0.400371
rs28133	u	A	G	G	19	8233502	3942	5	-0.106907	0.0493371	0.91933	0.990266	6.8532	-0.246783	0.020764	-0.316309	0.0798153	-0.130186	0.100641	0.0865045	0.135071	0.137518	0.118874	4.69532	0.0302448
rs3848751	u	A	C	C	20	12913401	3979	5	0.00531447	0.0295356	0.304473	0.999498	1.01745	0.00069312	0.0177426	-0.065596	0.108669	-0.0155908	0.0630326	0.0582696	0.0675274	0.0768961	0.0687292	0.0323764	0.857204
rs680379	u	A	G	G	20	12917400	3981	5	-0.00180449	0.0284982	0.646697	1	7.00137	-0.0574098	0.00593877	0.0769993	0.0375914	-0.0629685	0.060272	0.0595078	0.0630866	0.0724575	0.0656671	0.00400934	0.949512
rs6078866	u	A	G	G	20	12922567	3978	5	0.00626761	0.0295424	0.304299	0.999247	1.02551	0.000435183	0.0192169	-0.065596	0.109655	-0.0127703	0.0630095	0.0582435	0.0675274	0.0770107	0.0688063	0.0450104	0.831985

## Sheet: tri all
name	strand	allele1	allele2	effallele	chromosome	position	n	npops	beta	sebeta	effallelefreq	call	pexhwe	obetaCROATIA	obetaERF	obetaORKNEY	obetaSAAMI	obetaTYROL	oseCROATIA	oseERF	oseORKNEY	oseSAAMI	oseTYROL	chi2	p
rs4298115	u	A	G	G	4	47401314	3983	5	-0.0402239	0.0254767	0.552222	0.999749	0.863256	-0.125787	0.035007	-0.032014	-0.0478956	-0.0433071	0.0577167	0.0536552	0.0583853	0.0675368	0.0512625	2.49276	0.114371
rs10938494	u	A	G	G	4	47404376	3979	5	0.013377	0.0311492	0.792033	0.998747	3.03408	0.0514971	0.0129096	0.0486485	-0.0717102	-0.0075889	0.0666317	0.0675843	0.0709953	0.0934327	0.060465	0.184428	0.667595
rs2351791	u	A	C	C	4	47423315	3984	5	0.0222395	0.0307449	0.782505	1	1.81084	0.0641816	0.0245479	0.0795364	-0.0643881	-0.0193701	0.0646089	0.0669674	0.0713771	0.0930226	0.0593879	0.523246	0.46946
rs17462424	u	A	G	G	4	47439226	3965	5	0.0645406	0.0264246	0.382219	0.995267	1.9222	0.140669	0.0136543	0.0251891	0.0497714	0.0916392	0.0601301	0.0564014	0.0606297	0.0654383	0.0545842	5.96553	0.0145882
rs6832495	u	A	G	G	4	47450592	3976	5	-0.0438482	0.0255404	0.429703	0.997993	2.86917	-0.0946267	-0.0722757	-0.0144013	-0.0199299	-0.0142199	0.0578202	0.0536209	0.0558902	0.0714195	0.0519941	2.94746	0.0860124
rs4694863	u	A	C	C	4	47476514	3983	5	0.0526509	0.0280048	0.286216	0.999749	5.69746	0.135968	0.0226428	-0.0048458	0.0170059	0.0804974	0.0631818	0.0611459	0.0641621	0.0693604	0.057135	3.53465	0.060099
rs2351784	u	A	G	G	4	47510363	3981	5	0.0339102	0.0250923	0.453655	0.999248	12.9953	0.101763	0.051804	-0.00247041	0.0307008	-0.000547022	0.0576032	0.0539677	0.0544526	0.0689795	0.0502453	1.82633	0.176561
rs4695267	u	A	G	G	4	47513229	3979	5	-0.040373	0.0282545	0.264262	0.998746	2.06547	-0.103151	-0.0318032	-0.0625877	0.0146003	-0.00620851	0.0610271	0.0607627	0.0651606	0.0777203	0.0565951	2.04177	0.153032
rs174537	u	A	C	C	11	61309256	3961	5	-0.0600208	0.0267623	0.65438	0.994368	14.3009	-0.0762957	-0.0760843	-0.0146543	-0.0460244	-0.0759412	0.0606831	0.0580498	0.0615168	0.069621	0.0528997	5.02989	0.0249135
rs102275	u	A	G	G	11	61314379	3984	5	0.0621402	0.0264662	0.357179	1	14.3954	0.100888	0.0686555	-0.00485625	0.0460244	0.0843552	0.0593764	0.0567717	0.0614501	0.069621	0.0525162	5.51265	0.0188794
rs174546	u	A	G	G	11	61326406	3983	5	-0.0621379	0.0266256	0.650138	0.999749	13.3065	-0.0912897	-0.0793867	0.00485625	-0.0463932	-0.0834481	0.0597052	0.0579883	0.0614501	0.0695196	0.0526353	5.44647	0.0196079
rs174556	u	A	G	G	11	61337211	3983	5	-0.0582895	0.0275678	0.687798	0.999749	12.4789	-0.0592662	-0.115499	-0.0043643	-0.0446825	-0.0599246	0.0638938	0.0607538	0.0632296	0.0695628	0.0539829	4.4707	0.0344808
rs1535	u	A	G	G	11	61354548	3982	5	0.0604525	0.026547	0.351205	0.999498	15.1409	0.079608	0.0747844	0.0143885	0.0460244	0.0753019	0.0600288	0.0567685	0.0615771	0.069621	0.0526242	5.18558	0.0227751
rs174449	u	A	G	G	11	61396955	3982	5	0.0347286	0.0259216	0.368157	0.999498	2.80002	0.118643	0.0425292	-0.0517641	0.00321499	0.0520137	0.0577935	0.0595276	0.0567125	0.0674375	0.0515813	1.79495	0.180325
rs174450	u	A	C	C	11	61398118	3983	5	0.0167104	0.0254249	0.453929	0.999749	1.82879	0.148298	0.0116389	-0.0856004	-0.00557289	0.0120341	0.0569565	0.0553155	0.0563365	0.0673775	0.0515347	0.43197	0.511024
rs1000778	u	A	G	G	11	61411881	3966	5	-0.035469	0.0282858	0.735502	0.995488	9.47752	-0.0834375	-0.10105	0.0588378	-0.0269799	-0.0407658	0.062238	0.070103	0.0599573	0.0792298	0.0533951	1.5724	0.209859
rs8020821	u	A	G	G	14	63284561	3981	5	0.0519581	0.0521886	0.937327	0.999248	0.387999	0.0284914	-0.00269617	0.132652	0.243565	0.0332576	0.129316	0.0938057	0.118019	0.22646	0.0988122	0.991189	0.319452
rs4902242	u	A	G	G	14	63299842	3907	5	0.0787247	0.0391108	0.116714	0.980793	10.8124	0.0399355	0.1003	0.144208	-0.0302663	0.0856597	0.0782805	0.087642	0.0897664	0.136258	0.0740432	4.05162	0.0441291
rs7157785	u	A	C	C	14	63305309	3764	5	-0.0560867	0.0354582	0.843119	0.950234	15.6014	-0.0463017	-0.0335397	-0.111366	0.0540353	-0.0761078	0.0801242	0.07243	0.0778476	0.120351	0.06821	2.502	0.113702
rs11158515	u	A	C	C	14	63385073	3983	5	-0.00318907	0.025052	0.476651	0.999749	4.91904	-0.00873086	0.0434772	-0.0328918	-0.0803962	0.0250101	0.0558903	0.0534158	0.0548518	0.0702514	0.0507822	0.0162049	0.898704
rs1959033	u	A	G	G	14	63405339	3983	5	-0.0596408	0.0527869	0.937986	0.999749	2.29001	-0.034649	-0.073155	-0.071648	0.117576	-0.115845	0.118413	0.113596	0.145214	0.161265	0.0897336	1.27654	0.258543
rs4459477	u	A	G	G	14	63415943	3980	5	-0.053382	0.0405885	0.894472	0.998997	2.39101	-0.0407205	-0.00871862	-0.139135	-0.0240454	-0.0407709	0.088473	0.0813337	0.0859917	0.145009	0.0829615	1.72975	0.188442
rs12889954	u	A	G	G	14	63457221	3984	5	0.0506844	0.0347605	0.150728	1	3.54234	0.0164594	0.0217708	0.176143	-0.0374668	0.0297743	0.0779726	0.0765786	0.0747759	0.112457	0.0652755	2.12607	0.144812
rs12881815	u	A	G	G	14	63674348	3984	5	-0.0802155	0.0539696	0.945156	1	5.82753	0.00509831	-0.0409109	-0.142717	-0.144473	-0.125076	0.124972	0.0976814	0.123378	0.180535	0.113145	2.20912	0.137197
rs7258249	u	A	G	G	19	8177721	3982	5	0.0129608	0.0250778	0.516951	0.999498	1.65884	0.0402189	-0.0340899	0.0330317	-0.0232093	0.0391497	0.0580672	0.0537644	0.0555853	0.0652592	0.0506958	0.267106	0.60528
rs11666866	u	A	G	G	19	8191607	3932	5	0.0115238	0.0258572	0.628179	0.987108	5.62617	0.135501	-0.00365487	-0.0686914	0.017454	-0.0149221	0.0576662	0.0562481	0.0581724	0.069787	0.0514307	0.198624	0.655833
rs1466448	u	A	C	C	19	8195519	3953	5	0.00450916	0.0292652	0.238932	0.992231	22.1295	0.0870641	0.0654118	-0.00888059	0.0260243	-0.147671	0.0714137	0.0580262	0.0728131	0.0641593	0.0641528	0.0237403	0.877548
rs2967625	u	A	G	G	19	8204411	3983	5	0.00154819	0.0252619	0.551092	0.999749	2.89463	0.1282	-0.0264892	-0.0980542	0.0260567	-0.0110766	0.0572553	0.0549763	0.0572078	0.0643312	0.051038	0.00375594	0.951132
rs28133	u	A	G	G	19	8233502	3945	5	-0.0123282	0.0459382	0.919265	0.990273	6.86754	-0.0488212	-0.0205174	0.0945739	0.0426091	-0.0649213	0.0994798	0.0841339	0.125075	0.125507	0.0979952	0.0720199	0.788418
rs3848751	u	A	C	C	20	12913401	3982	5	-0.00133636	0.0273512	0.30437	0.999499	1.10102	0.000181492	0.050163	-0.0896851	-0.0324842	0.0382668	0.0620192	0.0568918	0.0629337	0.0700774	0.056643	0.00238723	0.961031
rs680379	u	A	G	G	20	12917400	3984	5	-0.0172658	0.0263254	0.646586	1	7.05739	-0.0099222	-0.0271249	-0.0373928	-0.0127625	-0.000843322	0.0591885	0.0581007	0.0587592	0.0660324	0.0540515	0.43015	0.511915
rs6078866	u	A	G	G	20	12922567	3981	5	0.000107105	0.0273456	0.304195	0.999248	1.06976	0.00366601	0.0510721	-0.0896851	-0.0323145	0.0403318	0.0619966	0.0568663	0.0629337	0.0701874	0.0565774	1.53406e-05	0.996875

## Sheet: HDL female
name	strand	allele1	allele2	effallele	chromosome	position	n	npops	beta	sebeta	effallelefreq	call	pexhwe	obetaCROATIA	obetaERF	obetaORKNEY	obetaSAAMI	obetaTYROL	oseCROATIA	oseERF	oseORKNEY	oseSAAMI	oseTYROL	chi2	p
rs4298115	u	A	G	G	4	47401314	2259	5	0.0241389	0.0321952	0.547587	1	3.61979	0.0688796	0.00475458	0.0832528	0.0446093	-0.031012	0.0739628	0.0670691	0.0842722	0.083269	0.0603443	0.56215	0.453395
rs10938494	u	A	G	G	4	47404376	2258	5	-0.00896039	0.0393776	0.791851	0.999558	1.51105	-0.0543101	0.000929844	-0.0149819	-0.044058	0.0323031	0.0838304	0.0851176	0.104292	0.11668	0.0708526	0.0517792	0.819996
rs2351791	u	A	C	C	4	47423315	2259	5	-0.0243355	0.0389285	0.781098	1	1.42246	-0.055485	-0.0370679	-0.0205593	-0.0693023	0.0207638	0.0823164	0.084475	0.105234	0.116188	0.0693724	0.390793	0.531883
rs17462424	u	A	G	G	4	47439226	2246	5	-0.0436899	0.0335045	0.384907	0.994292	1.85491	-0.0596936	-0.0658336	-0.0654687	-0.0731321	0.0141571	0.0763819	0.0712069	0.0864061	0.0837924	0.0637793	1.70041	0.192234
rs6832495	u	A	G	G	4	47450592	2253	5	0.0306255	0.0327377	0.425211	0.997346	1.50486	0.0546631	0.0706529	0.0669664	0.00682658	-0.0291313	0.0742708	0.067899	0.0812927	0.0906087	0.061812	0.875126	0.34954
rs4694863	u	A	C	C	4	47476514	2258	5	-0.0504152	0.0352266	0.290523	0.999558	2.61085	-0.0218486	-0.132823	0.0126808	-0.0960848	-0.0170618	0.0794944	0.0760631	0.0886091	0.0893419	0.0670968	2.04824	0.152382
rs2351784	u	A	G	G	4	47510363	2256	5	-0.0302975	0.0320533	0.460993	0.998674	4.54955	-0.030675	-0.108494	-0.0111221	-0.0168454	0.0142845	0.0761013	0.0671261	0.0781639	0.0858618	0.0598259	0.893448	0.344545
rs4695267	u	A	G	G	4	47513229	2256	5	0.0410389	0.0363026	0.264184	0.998674	0.827708	0.0512919	0.0549624	0.0161657	0.0594201	0.0265195	0.0799514	0.0771348	0.0973408	0.0975967	0.0668514	1.27796	0.258279
rs174537	u	A	C	C	11	61309256	2243	5	0.0517716	0.0341913	0.662283	0.993115	11.8217	0.00596221	0.0639241	0.0240434	0.063673	0.0786449	0.0789041	0.0731996	0.0898725	0.0910587	0.0615762	2.29273	0.129981
rs102275	u	A	G	G	11	61314379	2259	5	-0.0590118	0.033795	0.351926	1	13.3364	-0.0439586	-0.0451467	-0.0180754	-0.063673	-0.0948018	0.0777728	0.0715333	0.0899966	0.0910587	0.0607728	3.04912	0.0807809
rs174546	u	A	G	G	11	61326406	2259	5	0.047944	0.0340175	0.657592	1	13.6998	0.0109449	0.0540657	0.0180754	0.063673	0.0730056	0.0779612	0.0731557	0.0899966	0.0910587	0.0610038	1.98639	0.158719
rs174556	u	A	G	G	11	61337211	2258	5	0.0515917	0.035186	0.695527	0.999558	8.93415	0.019032	0.0588653	0.0478095	0.0675805	0.060243	0.0818711	0.0767388	0.090829	0.0902183	0.0639346	2.1499	0.142579
rs1535	u	A	G	G	11	61354548	2257	5	-0.0528417	0.0339355	0.344927	0.999116	13.4839	-0.0345004	-0.0315497	-0.0211816	-0.063673	-0.0890854	0.0789015	0.0714654	0.0900502	0.0910587	0.0610854	2.42463	0.119442
rs174449	u	A	G	G	11	61396955	2257	5	-0.0434681	0.0330364	0.360877	0.999116	4.10438	-0.133771	0.0194647	-0.0691878	-0.0862641	0.00945201	0.0738437	0.0759951	0.0817939	0.0885679	0.0594691	1.73124	0.188253
rs174450	u	A	C	C	11	61398118	2258	5	-0.0455233	0.0324436	0.447963	0.999558	2.93049	-0.0734356	-0.0331093	-0.0852822	-0.071092	-0.00100821	0.0727308	0.0698554	0.080302	0.0884822	0.0604939	1.96883	0.160572
rs1000778	u	A	G	G	11	61411881	2250	5	0.064473	0.0362845	0.740222	0.996023	6.0759	0.213632	0.109647	0.124665	0.0163509	-0.0597041	0.0808823	0.090991	0.0863646	0.101626	0.0626205	3.15728	0.0755891
rs8020821	u	A	G	G	14	63284561	2257	5	-0.118435	0.0662218	0.935091	0.999118	0.551277	-0.0351169	-0.117609	-0.229416	-0.427682	-0.0457116	0.179225	0.116358	0.165179	0.28006	0.116531	3.1986	0.0737015
rs4902242	u	A	G	G	14	63299842	2210	5	-0.0329817	0.050311	0.117421	0.978545	2.39934	-0.165342	-0.072255	-0.0707774	-0.0116035	0.0889713	0.104873	0.11952	0.126163	0.164111	0.0863265	0.429753	0.51211
rs7157785	u	A	C	C	14	63305309	2119	5	0.0241732	0.0455296	0.840255	0.945214	6.74514	0.172335	0.00536512	0.0235908	-0.0759837	-0.010649	0.109778	0.0944324	0.109697	0.146924	0.0795907	0.281892	0.595464
rs11158515	u	A	C	C	14	63385073	2258	5	0.0512971	0.0318963	0.485385	0.999558	7.76717	0.0557975	0.0686475	0.0404125	0.0791082	0.0268361	0.0726708	0.0668935	0.0784774	0.0863473	0.0604571	2.58645	0.107782
rs1959033	u	A	G	G	14	63405339	2258	5	-0.037937	0.0661216	0.938884	0.999558	3.07007	0.224488	-0.109237	0.0232474	-0.0932657	-0.131177	0.153003	0.157355	0.190028	0.197601	0.104077	0.329184	0.56614
rs4459477	u	A	G	G	14	63415943	2259	5	0.0868334	0.0505906	0.886012	1	1.58337	0.0334981	0.0530411	0.136045	0.345643	0.0468082	0.114989	0.102604	0.116879	0.177166	0.0932355	2.94601	0.0860898
rs12889954	u	A	G	G	14	63457221	2259	5	-0.0580353	0.0441248	0.154936	1	3.37197	-0.104423	-0.0563423	-0.135271	-0.129272	0.0297085	0.10174	0.101793	0.105204	0.133674	0.075771	1.72989	0.188425
rs12881815	u	A	G	G	14	63674348	2259	5	0.0303335	0.0675037	0.942674	1	6.97524	7.68318e-05	0.0117833	0.275559	-0.101729	-0.0371735	0.167386	0.124865	0.162515	0.207752	0.13064	0.201925	0.653172
rs7258249	u	A	G	G	19	8177721	2258	5	-0.0173045	0.0317224	0.512179	0.999558	4.13446	0.038081	-0.0922261	0.106466	0.105248	-0.125109	0.0749731	0.0677446	0.079467	0.0819982	0.0586366	0.297568	0.585411
rs11666866	u	A	G	G	19	8191607	2236	5	-0.0215072	0.03303	0.629696	0.989882	3.93458	0.0216371	-0.0806214	0.0682257	0.0259236	-0.0788703	0.0752226	0.0706582	0.0817759	0.0891971	0.0615042	0.423984	0.514956
rs1466448	u	A	C	C	19	8195519	2242	5	-0.0295187	0.0378558	0.234166	0.992498	11.6623	-0.0505319	-0.0623126	0.133697	0.000797749	-0.090195	0.0899976	0.0763679	0.108409	0.0817602	0.0771068	0.608036	0.435528
rs2967625	u	A	G	G	19	8204411	2258	5	-0.0289311	0.0321604	0.55868	0.999558	0.656624	-0.0105213	-0.0929974	0.055888	0.0816451	-0.0996578	0.0744121	0.0684761	0.0793692	0.0832313	0.060871	0.809257	0.36834
rs28133	u	A	G	G	19	8233502	2237	5	-0.0420979	0.060103	0.922441	0.990343	6.87815	-0.0298412	-0.0932043	-0.364128	0.146754	0.0577281	0.125696	0.108034	0.189078	0.183638	0.119328	0.490602	0.483659
rs3848751	u	A	C	C	20	12913401	2258	5	0.0237161	0.0348581	0.30868	0.999558	0.459533	-0.103481	0.0955041	0.0225077	0.0430983	0.0447424	0.0785213	0.0725498	0.0908649	0.0874292	0.0675945	0.462893	0.496275
rs680379	u	A	G	G	20	12917400	2259	5	0.00925039	0.0333528	0.652944	1	8.912	-0.101496	0.0390704	0.0999794	0.00362805	0.0187897	0.0752304	0.0743504	0.0849649	0.0823206	0.0625889	0.0769229	0.781512
rs6078866	u	A	G	G	20	12922567	2257	5	0.0263167	0.0348054	0.308595	0.999117	0.564438	-0.103481	0.0986896	0.0225077	0.0430983	0.0514099	0.0785213	0.0724965	0.0908649	0.0874292	0.0672553	0.571703	0.449583

## Sheet: LDL female
name	strand	allele1	allele2	effallele	chromosome	position	n	npops	beta	sebeta	effallelefreq	call	pexhwe	obetaCROATIA	obetaERF	obetaORKNEY	obetaSAAMI	obetaTYROL	oseCROATIA	oseERF	oseORKNEY	oseSAAMI	oseTYROL	chi2	p
rs4298115	u	A	G	G	4	47401314	2256	5	0.00296346	0.0340525	0.547651	1	3.78413	-0.134364	-0.0149207	0.0217692	0.0222198	0.139628	0.0739929	0.0661573	0.084244	0.0859448	0.0755992	0.00757356	0.930651
rs10938494	u	A	G	G	4	47404376	2255	5	0.008295	0.0418416	0.791796	0.999558	1.42222	0.0912989	0.0816414	0.0660569	-0.139226	-0.127883	0.0840014	0.0840458	0.104257	0.120396	0.0887638	0.0393022	0.842851
rs2351791	u	A	C	C	4	47423315	2256	5	0.0390643	0.0414163	0.781028	1	1.42218	0.0782636	0.15539	0.0708468	-0.132571	-0.0622899	0.0824913	0.0834083	0.105199	0.119922	0.0869095	0.889644	0.345574
rs17462424	u	A	G	G	4	47439226	2243	5	0.0320373	0.035435	0.384753	0.994285	1.82965	0.113957	0.0519969	-0.00486409	0.0355204	-0.0547956	0.0764402	0.0704654	0.0867228	0.0862988	0.0799024	0.817422	0.365935
rs6832495	u	A	G	G	4	47450592	2250	5	-0.0496512	0.0345902	0.425333	0.997342	1.50708	-0.089862	-0.0805854	-0.0826882	0.00281841	0.0294905	0.0744514	0.0670669	0.0810138	0.0935298	0.0775272	2.06041	0.151169
rs4694863	u	A	C	C	4	47476514	2255	5	0.0468621	0.0372442	0.290466	0.999558	2.88385	0.161755	0.123276	0.012148	-0.0361312	-0.0760956	0.0798273	0.0750781	0.0885795	0.0922129	0.0840587	1.58316	0.208306
rs2351784	u	A	G	G	4	47510363	2253	5	0.0600242	0.0339183	0.460941	0.998672	4.38047	0.153858	0.100303	0.119736	-0.0205405	-0.0785549	0.0763091	0.0663081	0.0781378	0.088621	0.0747566	3.13173	0.0767824
rs4695267	u	A	G	G	4	47513229	2253	5	-0.0229453	0.0384985	0.264314	0.998672	0.830274	-0.0908746	-0.10964	-0.0937108	0.124729	0.106642	0.0801622	0.0761279	0.0973083	0.100733	0.0838068	0.355222	0.551172
rs174537	u	A	C	C	11	61309256	2241	5	-0.00157163	0.0364515	0.661981	0.993524	11.8127	0.00173574	0.0321838	-0.0731788	0.0215485	-0.00586753	0.0800375	0.0722886	0.0898425	0.0939848	0.0771424	0.00185896	0.965609
rs102275	u	A	G	G	11	61314379	2256	5	0.0201675	0.035933	0.352172	1	13.3308	0.0152015	0.0121617	0.0819989	-0.0215485	0.0173082	0.0779286	0.0706144	0.0899666	0.0939848	0.0761359	0.315003	0.574626
rs174546	u	A	G	G	11	61326406	2256	5	-0.00663637	0.0361874	0.657358	1	13.253	-0.0163395	0.0275264	-0.0819989	0.0215485	0.000130472	0.0781146	0.07221	0.0899666	0.0939848	0.0764254	0.0336314	0.854493
rs174556	u	A	G	G	11	61337211	2255	5	-0.00201743	0.0373916	0.695344	0.999557	8.93143	-0.0125981	0.0338757	-0.0575792	0.021349	-0.00613117	0.0820286	0.0757373	0.0907986	0.0931174	0.0801499	0.00291106	0.956972
rs1535	u	A	G	G	11	61354548	2254	5	0.013936	0.0360784	0.345164	0.999115	13.4705	-0.00118334	0.0199653	0.0735607	-0.0215485	0.0014004	0.0790554	0.0705802	0.0899667	0.0939848	0.0765276	0.149204	0.699297
rs174449	u	A	G	G	11	61396955	2254	5	-0.00929105	0.0351661	0.361358	0.999115	4.11478	8.83503e-05	0.0662755	0.0402777	-0.0896318	-0.0810359	0.074231	0.0750177	0.0817666	0.091414	0.0744902	0.069804	0.791622
rs174450	u	A	C	C	11	61398118	2255	5	0.00558175	0.0343691	0.448559	0.999558	2.90003	0.0172644	0.0498556	0.0227544	-0.0765381	-0.019183	0.0730897	0.0689749	0.0802752	0.0913256	0.0757865	0.0263757	0.870986
rs1000778	u	A	G	G	11	61411881	2247	5	-0.0123546	0.0388579	0.739875	0.996018	6.07593	-0.0766933	-0.0854965	0.0141499	0.0776098	0.0315864	0.081083	0.0898797	0.0863357	0.104664	0.0788254	0.101087	0.750529
rs8020821	u	A	G	G	14	63284561	2254	5	0.083387	0.0702633	0.935004	0.999117	0.550982	-0.11993	0.132967	0.144295	-0.152256	0.150513	0.179285	0.114798	0.165124	0.28906	0.145989	1.40844	0.235315
rs4902242	u	A	G	G	14	63299842	2207	5	-0.0899879	0.0538515	0.117127	0.978516	2.39939	-0.0928981	-0.113649	-0.0550853	-0.162427	-0.0638559	0.106577	0.117156	0.125788	0.170752	0.107562	2.79237	0.0947142
rs7157785	u	A	C	C	14	63305309	2116	5	0.0385445	0.0479624	0.840501	0.94519	5.39803	-0.0048188	-0.0060851	0.0694935	0.076092	0.0856544	0.106118	0.0927821	0.108834	0.150231	0.0994986	0.645838	0.421604
rs11158515	u	A	C	C	14	63385073	2255	5	-0.0260008	0.0337312	0.485588	0.999557	7.75577	-0.0545704	0.0461123	0.0103729	-0.0927395	-0.0756037	0.0730558	0.0661178	0.0784512	0.089122	0.0757239	0.594168	0.440812
rs1959033	u	A	G	G	14	63405339	2255	5	0.10589	0.0716425	0.938803	0.999557	3.0522	0.0915414	0.113137	0.137868	-0.0112519	0.143937	0.153099	0.155227	0.189965	0.203951	0.130284	2.1846	0.139397
rs4459477	u	A	G	G	14	63415943	2256	5	-0.00892138	0.0537134	0.886303	1	1.38694	-0.165143	-0.0195944	0.0516733	0.328856	-0.038389	0.117376	0.101239	0.11684	0.182859	0.116805	0.0275866	0.868084
rs12889954	u	A	G	G	14	63457221	2256	5	-0.0662518	0.0473071	0.154699	1	3.41012	0.0260927	-0.0385727	-0.0915922	-0.178758	-0.0951142	0.103259	0.100439	0.105169	0.13797	0.0949256	1.9613	0.161375
rs12881815	u	A	G	G	14	63674348	2256	5	0.0346814	0.0711088	0.942819	1	7.08173	-0.0807373	0.117361	-0.0384694	0.28926	-0.0774656	0.169287	0.123182	0.162461	0.214428	0.163665	0.237873	0.625746
rs7258249	u	A	G	G	19	8177721	2255	5	0.0320654	0.0336152	0.511973	0.999558	4.19023	-0.0403114	-0.0454555	0.216638	-0.0163276	0.0737615	0.0750316	0.0668213	0.0794404	0.0846332	0.0734597	0.909917	0.340137
rs11666866	u	A	G	G	19	8191607	2233	5	0.0160086	0.0349107	0.629646	0.989868	3.97314	-0.111684	0.0671887	0.113857	-0.0140395	0.0216733	0.0753728	0.0699887	0.0817197	0.0914567	0.0764628	0.210276	0.646551
rs1466448	u	A	C	C	19	8195519	2239	5	-0.0138705	0.0398989	0.234256	0.992488	11.5915	0.00332385	0.0758384	-0.0126938	-0.00676164	-0.192032	0.0902032	0.075365	0.108977	0.084998	0.0968589	0.120853	0.728111
rs2967625	u	A	G	G	19	8204411	2255	5	0.015886	0.0340144	0.558758	0.999557	0.656601	-0.140633	0.0919081	0.061848	0.064273	0.00254865	0.0745733	0.0677105	0.0793427	0.0859059	0.0762424	0.218124	0.640473
rs28133	u	A	G	G	19	8233502	2234	5	-0.0441544	0.0630806	0.922337	0.990331	6.83968	-0.238523	0.125419	-0.248803	0.0708179	-0.0489772	0.126504	0.106729	0.188645	0.188779	0.149282	0.489956	0.483947
rs3848751	u	A	C	C	20	12913401	2255	5	-0.0309292	0.0367566	0.308869	0.999557	0.469284	-0.0650902	-0.0620435	-0.080296	0.0435101	0.0293715	0.0786737	0.0716317	0.0908346	0.0902387	0.0846025	0.708054	0.400091
rs680379	u	A	G	G	20	12917400	2256	5	-0.00936186	0.0353487	0.653147	1	8.62685	-0.0941312	-0.0325701	0.0996408	0.0413605	-0.0278364	0.0756265	0.0733876	0.0849365	0.0849659	0.0784112	0.070142	0.79113
rs6078866	u	A	G	G	20	12922567	2254	5	-0.031614	0.0367476	0.308784	0.999116	0.564313	-0.0650902	-0.0621921	-0.080296	0.0435101	0.025984	0.0786737	0.0715786	0.0908346	0.0902387	0.0845803	0.740118	0.389623

## Sheet: tc female
name	strand	allele1	allele2	effallele	chromosome	position	n	npops	beta	sebeta	effallelefreq	call	pexhwe	obetaCROATIA	obetaERF	obetaORKNEY	obetaSAAMI	obetaTYROL	oseCROATIA	oseERF	oseORKNEY	oseSAAMI	oseTYROL	chi2	p
rs4298115	u	A	G	G	4	47401314	2257	5	0.0189736	0.0339928	0.54763	1	3.56978	-0.0805275	0.00590376	0.0830639	0.0118428	0.0862966	0.0736229	0.0678212	0.0850862	0.0882461	0.0712501	0.311549	0.576731
rs10938494	u	A	G	G	4	47404376	2256	5	0.00385326	0.0416446	0.791667	0.999558	1.51105	0.0665603	0.0500366	0.0714763	-0.105589	-0.09518	0.0835815	0.086072	0.1053	0.123647	0.0836575	0.00856131	0.926279
rs2351791	u	A	C	C	4	47423315	2257	5	0.0217008	0.0412021	0.780904	1	1.4224	0.0543183	0.110033	0.0694105	-0.107774	-0.0630595	0.0820789	0.0854222	0.10625	0.123133	0.0819098	0.277406	0.598407
rs17462424	u	A	G	G	4	47439226	2244	5	0.00209077	0.0354042	0.384804	0.994287	1.82047	0.0813779	0.00962988	-0.0741928	0.0151705	-0.0372822	0.0760581	0.0723165	0.0878803	0.0884259	0.0753058	0.00348742	0.952909
rs6832495	u	A	G	G	4	47450592	2251	5	-0.0332575	0.0345194	0.425367	0.997343	1.50539	-0.0910484	-0.0381051	-0.0436675	-0.0179631	0.0279158	0.0740791	0.0688047	0.0816445	0.0960337	0.0730671	0.928224	0.335325
rs4694863	u	A	C	C	4	47476514	2256	5	0.0103484	0.0371813	0.290337	0.999558	2.88526	0.127842	0.0364872	-0.0227547	-0.0671599	-0.0540452	0.0794288	0.076916	0.0894651	0.094682	0.079223	0.0774641	0.780764
rs2351784	u	A	G	G	4	47510363	2254	5	0.0421426	0.0338329	0.460736	0.998673	4.56189	0.153707	0.0322728	0.104474	-0.00171853	-0.0668888	0.0758475	0.0678787	0.0789189	0.0909939	0.0704606	1.55155	0.212907
rs4695267	u	A	G	G	4	47513229	2254	5	-0.00720565	0.0383781	0.264419	0.998673	0.82777	-0.0713914	-0.0681674	-0.0944416	0.143704	0.0865543	0.0797554	0.0779997	0.0982812	0.10343	0.0789677	0.0352517	0.851069
rs174537	u	A	C	C	11	61309256	2242	5	0.019887	0.0363097	0.662132	0.993527	11.8217	0.0162579	0.0512108	-0.0216751	0.0429229	0.00628831	0.0795841	0.0740035	0.0907407	0.0965013	0.0727046	0.299981	0.583894
rs102275	u	A	G	G	11	61314379	2257	5	-0.00679106	0.0358022	0.352016	1	13.337	-0.00723185	-0.00535255	0.0274262	-0.0429229	-0.00918995	0.077539	0.0723354	0.090866	0.0965013	0.071756	0.0359796	0.849558
rs174546	u	A	G	G	11	61326406	2257	5	0.0133936	0.0360489	0.65751	1	13.594	-0.00787558	0.0428887	-0.0274262	0.0429229	0.0128954	0.077724	0.073976	0.090866	0.0965013	0.0720288	0.138041	0.710236
rs174556	u	A	G	G	11	61337211	2256	5	0.0229845	0.0372729	0.695479	0.999557	8.93424	0.020595	0.0419437	-0.00161111	0.0440363	0.010618	0.0816185	0.0775992	0.0917064	0.0956107	0.0755232	0.380264	0.537462
rs1535	u	A	G	G	11	61354548	2255	5	-0.00929911	0.0359413	0.345011	0.999115	13.4843	-0.0176017	0.00709584	0.0243155	-0.0429229	-0.0210901	0.0786602	0.0722502	0.090787	0.0965013	0.0721251	0.0669414	0.795843
rs174449	u	A	G	G	11	61396955	2255	5	-0.028968	0.0349896	0.361197	0.999115	4.10295	-0.0285441	0.0593329	-0.0247807	-0.123172	-0.0533608	0.0736509	0.0768473	0.082584	0.0938618	0.0701868	0.685425	0.407725
rs174450	u	A	C	C	11	61398118	2256	5	-0.0158824	0.0342658	0.44836	0.999558	2.90099	0.033392	0.0259525	-0.0653973	-0.107602	-0.0146274	0.0726593	0.0706387	0.0810777	0.0937709	0.0714267	0.214838	0.643001
rs1000778	u	A	G	G	11	61411881	2248	5	0.0198687	0.0386151	0.739991	0.99602	6.0759	0.00299727	-0.0637063	0.100438	0.0848398	-0.000952961	0.0806732	0.092078	0.0871989	0.1075	0.0743324	0.264745	0.606879
rs8020821	u	A	G	G	14	63284561	2255	5	0.0444689	0.0700507	0.935033	0.999117	0.551277	-0.160017	0.0850472	0.032932	-0.211134	0.173428	0.178378	0.117663	0.166775	0.2968	0.137591	0.402984	0.525552
rs4902242	u	A	G	G	14	63299842	2208	5	-0.078885	0.0534526	0.117074	0.978525	2.39934	-0.08808	-0.086725	-0.104855	-0.145903	-0.0255226	0.106044	0.120238	0.126834	0.174602	0.101569	2.17796	0.14
rs7157785	u	A	C	C	14	63305309	2117	5	0.033277	0.047671	0.840576	0.945215	5.39803	-0.00715748	-0.00282305	0.0640104	0.0252927	0.082128	0.104113	0.0952	0.109733	0.154487	0.0942809	0.487282	0.485142
rs11158515	u	A	C	C	14	63385073	2256	5	-0.00132905	0.0336546	0.485372	0.999557	7.75729	0.00945665	0.0644257	-0.0116256	-0.0498996	-0.0470095	0.0726905	0.0676436	0.0792355	0.0915084	0.0713565	0.00155953	0.968499
rs1959033	u	A	G	G	14	63405339	2256	5	0.0803969	0.0709402	0.93883	0.999557	3.0522	0.155564	0.00702241	0.132642	-0.0585435	0.101679	0.152334	0.15912	0.191864	0.209412	0.122951	1.28438	0.257086
rs4459477	u	A	G	G	14	63415943	2257	5	0.0149967	0.0535365	0.886354	1	1.38618	-0.203093	0.00401705	0.130094	0.362247	0.00159144	0.116789	0.103755	0.118009	0.187756	0.110086	0.0784684	0.779384
rs12889954	u	A	G	G	14	63457221	2257	5	-0.081439	0.0470095	0.15463	1	3.40984	0.0247203	-0.0439789	-0.167154	-0.167415	-0.0951342	0.102743	0.102934	0.10622	0.141664	0.0894648	3.00119	0.0832035
rs12881815	u	A	G	G	14	63674348	2257	5	0.0571997	0.0711082	0.942844	1	7.08668	-0.142202	0.100568	0.177198	0.279864	-0.0556396	0.16844	0.126265	0.164085	0.220169	0.15425	0.647064	0.421164
rs7258249	u	A	G	G	19	8177721	2256	5	0.0233238	0.0335461	0.511968	0.999558	4.1352	-0.019859	-0.0842429	0.254611	0.0652083	-0.0285239	0.0747137	0.0685042	0.0802346	0.0868993	0.0692338	0.483409	0.486882
rs11666866	u	A	G	G	19	8191607	2234	5	0.0111852	0.0348862	0.629588	0.989872	3.9458	-0.0651881	0.0260816	0.146495	0.0481531	-0.0588787	0.074996	0.0716975	0.0826299	0.0941148	0.0725528	0.102797	0.748499
rs1466448	u	A	C	C	19	8195519	2240	5	0.00122659	0.0398842	0.234152	0.992491	11.5978	0.0539618	0.0649856	0.0761536	0.054323	-0.251874	0.0897522	0.0770207	0.109617	0.0870278	0.0910347	0.000945793	0.975466
rs2967625	u	A	G	G	19	8204411	2256	5	-0.00157392	0.0339388	0.558511	0.999557	0.656624	-0.128115	0.0447154	0.0969377	0.109768	-0.0858214	0.0742005	0.0692439	0.0801359	0.0882061	0.0718451	0.00215067	0.963011
rs28133	u	A	G	G	19	8233502	2235	5	-0.0503399	0.0630671	0.922371	0.990335	6.84113	-0.172102	0.0669876	-0.348498	0.174271	-0.0491391	0.126053	0.109213	0.190605	0.193923	0.140684	0.637118	0.424756
rs3848751	u	A	C	C	20	12913401	2256	5	-0.0413874	0.0367242	0.308732	0.999557	0.459408	-0.130064	-0.0342468	-0.0700926	0.037502	0.0054716	0.0782803	0.0733633	0.0917427	0.092655	0.0797609	1.27008	0.259752
rs680379	u	A	G	G	20	12917400	2257	5	-0.0211795	0.0352696	0.653301	1	8.91827	-0.124855	-0.0283748	0.0963826	0.0514772	-0.0536115	0.0752484	0.0751841	0.0857856	0.087241	0.0739003	0.360604	0.548171
rs6078866	u	A	G	G	20	12922567	2255	5	-0.0406438	0.0367276	0.308647	0.999116	0.564313	-0.130064	-0.0321313	-0.0700926	0.037502	0.00658636	0.0782803	0.0733094	0.0917427	0.092655	0.0798649	1.22463	0.268454

## Sheet: tri female
name	strand	allele1	allele2	effallele	chromosome	position	n	npops	beta	sebeta	effallelefreq	call	pexhwe	obetaCROATIA	obetaERF	obetaORKNEY	obetaSAAMI	obetaTYROL	oseCROATIA	oseERF	oseORKNEY	oseSAAMI	oseTYROL	chi2	p
rs4298115	u	A	G	G	4	47401314	2259	5	-0.011341	0.0319576	0.547587	1	3.61979	-0.122523	0.0361249	0.0471599	-0.10492	0.0380677	0.0737636	0.0642247	0.0795941	0.084919	0.0624495	0.125938	0.722682
rs10938494	u	A	G	G	4	47404376	2258	5	-0.0289921	0.0391174	0.791851	0.999558	1.51105	0.0194978	-0.0207597	0.0115934	0.00436214	-0.108151	0.0836047	0.0815076	0.0985028	0.118785	0.0733243	0.549311	0.458599
rs2351791	u	A	C	C	4	47423315	2259	5	-0.0161775	0.0387007	0.781098	1	1.42246	0.0172686	0.0148711	0.0388283	0.0260751	-0.110422	0.0820947	0.0808923	0.0993922	0.118491	0.0717925	0.174737	0.675936
rs17462424	u	A	G	G	4	47439226	2246	5	0.0222047	0.0333202	0.384907	0.994292	1.85491	0.147629	-0.0263126	-0.037288	0.124133	-0.0491188	0.0761762	0.0684754	0.0820057	0.0854759	0.0660043	0.444095	0.505152
rs6832495	u	A	G	G	4	47450592	2253	5	-0.0141359	0.0324255	0.425211	0.997346	1.50486	-0.114101	-0.0324057	0.0126075	-0.0672417	0.0843422	0.0740708	0.0650875	0.0767279	0.0924121	0.06378	0.190052	0.662873
rs4694863	u	A	C	C	4	47476514	2258	5	-0.00528019	0.034974	0.290523	0.999558	2.61085	0.116909	-0.0630741	-0.0793059	0.0613079	-0.033799	0.0794521	0.0728372	0.0836903	0.0911123	0.0694375	0.0227934	0.879996
rs2351784	u	A	G	G	4	47510363	2256	5	-0.002672	0.0317309	0.460993	0.998674	4.54955	0.126757	-0.0155358	-0.0479992	0.0404087	-0.0675204	0.0754057	0.0642792	0.0738249	0.0875632	0.0618514	0.00709102	0.932891
rs4695267	u	A	G	G	4	47513229	2256	5	0.00953321	0.0360542	0.264184	0.998674	0.827708	-0.0786145	0.0231198	-0.00494005	0.0167185	0.0686084	0.0797143	0.0738634	0.0919373	0.0995307	0.06911	0.0699145	0.791461
rs174537	u	A	C	C	11	61309256	2243	5	-0.0273151	0.0340809	0.662283	0.993115	11.8217	-0.00812595	0.00548648	0.044899	0.00375966	-0.121916	0.0798247	0.0701857	0.0848836	0.092863	0.0637243	0.642365	0.422856
rs102275	u	A	G	G	11	61314379	2259	5	0.0291544	0.0335858	0.351926	1	13.3364	0.0292019	0.000758627	-0.0727157	-0.00375966	0.123928	0.0775634	0.0684995	0.0850008	0.092863	0.0628929	0.753522	0.385363
rs174546	u	A	G	G	11	61326406	2259	5	-0.0268875	0.0338166	0.657592	1	13.6998	-0.022012	-0.00110072	0.0727157	0.00375966	-0.120154	0.0777513	0.0700531	0.0850008	0.092863	0.063132	0.632181	0.426556
rs174556	u	A	G	G	11	61337211	2258	5	-0.0217478	0.0349785	0.695527	0.999558	8.93415	0.0695113	-0.0359069	0.0246263	0.00228105	-0.11032	0.0816506	0.0734842	0.0857869	0.092006	0.0662073	0.386569	0.534108
rs1535	u	A	G	G	11	61354548	2257	5	0.0289444	0.0337309	0.344927	0.999116	13.4839	0.0163424	0.00597087	-0.0455841	-0.00375966	0.112961	0.078689	0.0685229	0.0850512	0.092863	0.0632164	0.736333	0.390838
rs174449	u	A	G	G	11	61396955	2257	5	0.0381785	0.0328448	0.360877	0.999116	4.10438	0.161553	-0.0160337	-0.0218868	-0.0733381	0.0808055	0.0736821	0.0727721	0.0772534	0.090323	0.0615671	1.35116	0.245076
rs174450	u	A	C	C	11	61398118	2258	5	0.00824672	0.0321868	0.447963	0.999558	2.93049	0.163944	-0.0408801	-0.0655951	-0.0953645	0.0355316	0.0725522	0.0668928	0.0758443	0.0902356	0.0626043	0.0656459	0.797785
rs1000778	u	A	G	G	11	61411881	2250	5	-0.0661371	0.0361486	0.740222	0.996023	6.0759	-0.140366	-0.0973216	0.0244295	0.044388	-0.10183	0.0806882	0.0873998	0.0815703	0.103431	0.0649573	3.34738	0.0673119
rs8020821	u	A	G	G	14	63284561	2257	5	0.114095	0.0653591	0.935091	0.999118	0.551277	0.0940271	0.0339138	0.188127	0.313135	0.137476	0.17834	0.111423	0.15601	0.28561	0.120596	3.04736	0.0808687
rs4902242	u	A	G	G	14	63299842	2210	5	0.0576063	0.0500845	0.117421	0.978545	2.39934	0.0865667	0.104035	0.143809	-0.0658796	-0.00610427	0.104591	0.114385	0.118878	0.168748	0.0894682	1.32292	0.250069
rs7157785	u	A	C	C	14	63305309	2119	5	-0.0436775	0.044832	0.840255	0.945214	6.74514	-0.11743	0.0137242	-0.150842	0.00519031	0.00577486	0.108706	0.0900579	0.101736	0.147833	0.0824113	0.94916	0.329933
rs11158515	u	A	C	C	14	63385073	2258	5	-0.0258447	0.0316077	0.485385	0.999558	7.76717	0.0126522	-0.00877529	-0.0572225	-0.0912614	-0.0154552	0.0724751	0.0640565	0.074121	0.0880584	0.0625139	0.668587	0.413545
rs1959033	u	A	G	G	14	63405339	2258	5	-0.0347908	0.0661215	0.938884	0.999558	3.07007	-0.048368	-0.211422	-0.0290764	0.0123918	0.0468126	0.152591	0.150682	0.179479	0.201517	0.107792	0.276849	0.598774
rs4459477	u	A	G	G	14	63415943	2259	5	-0.0591226	0.0500168	0.886012	1	1.58337	-0.100482	0.0461717	-0.149462	0.000400769	-0.0793482	0.114679	0.0982529	0.110391	0.180677	0.0964881	1.39725	0.237184
rs12889954	u	A	G	G	14	63457221	2259	5	0.0371871	0.0438485	0.154936	1	3.37197	0.0237874	0.0459009	0.174503	-0.00688054	-0.0313855	0.101466	0.0974756	0.0993641	0.136323	0.0784143	0.719243	0.396392
rs12881815	u	A	G	G	14	63674348	2259	5	-0.101883	0.066628	0.942674	1	6.97524	-0.115946	-0.0501049	-0.247036	0.0294831	-0.0997391	0.166935	0.119569	0.153494	0.211868	0.135198	2.33826	0.126231
rs7258249	u	A	G	G	19	8177721	2258	5	-0.0147627	0.0314772	0.512179	0.999558	4.13446	-0.0945569	-0.144214	0.0870966	-0.0273306	0.0913055	0.0746264	0.0648715	0.0750556	0.083623	0.0606822	0.219957	0.639072
rs11666866	u	A	G	G	19	8191607	2236	5	-0.0168408	0.0327617	0.629696	0.989882	3.93458	-0.0187816	-0.0951619	-0.0312513	0.00694516	0.0522616	0.07502	0.0677014	0.0768325	0.0912092	0.063729	0.264236	0.607225
rs1466448	u	A	C	C	19	8195519	2242	5	0.0400519	0.0376363	0.234166	0.992498	11.6623	0.148656	-0.00993695	0.0867537	0.080407	-0.0513803	0.0897553	0.0729983	0.102656	0.083653	0.0799653	1.13249	0.287246
rs2967625	u	A	G	G	19	8204411	2258	5	-0.0203249	0.0318899	0.55868	0.999558	0.656624	-0.0292464	-0.0588335	-0.0761383	0.0391113	0.0282397	0.0742118	0.065572	0.0749633	0.0848806	0.0629419	0.406208	0.5239
rs28133	u	A	G	G	19	8233502	2237	5	0.00608351	0.0593761	0.922441	0.990343	6.87815	-0.0442752	-0.0988776	0.20987	0.0635106	0.081597	0.126496	0.102568	0.176474	0.187114	0.123632	0.0104975	0.918394
rs3848751	u	A	C	C	20	12913401	2258	5	-0.0659866	0.0345681	0.30868	0.999558	0.459533	-0.107803	-0.0470468	-0.122594	-0.147455	0.0355983	0.0783098	0.0694729	0.0858209	0.0891617	0.0698373	3.64385	0.0562766
rs680379	u	A	G	G	20	12917400	2259	5	-0.0360108	0.0331416	0.652944	1	8.912	-0.0232986	-0.0987865	0.0214198	-0.0420791	-0.0273313	0.0750278	0.0711972	0.0802483	0.0839518	0.0647724	1.18065	0.277224
rs6078866	u	A	G	G	20	12922567	2257	5	-0.0644827	0.0345535	0.308595	0.999117	0.564438	-0.107803	-0.0452702	-0.122594	-0.147455	0.039709	0.0783098	0.0694218	0.0858209	0.0891617	0.0697691	3.48258	0.0620178

## Sheet: HDL male
name	strand	allele1	allele2	effallele	chromosome	position	n	npops	beta	sebeta	effallelefreq	call	pexhwe	obetaCROATIA	obetaERF	obetaORKNEY	obetaSAAMI	obetaTYROL	oseCROATIA	oseERF	oseORKNEY	oseSAAMI	oseTYROL	chi2	p
rs4298115	u	A	G	G	4	47401314	1724	5	0.0488946	0.0381107	0.558295	0.999422	2.3187	0.100604	0.127466	-0.138335	0.146687	0.0477679	0.0867452	0.0852705	0.0840455	0.104034	0.0736984	1.64599	0.199505
rs10938494	u	A	G	G	4	47404376	1721	5	-0.00714409	0.0463264	0.792272	0.997691	5.94659	-0.0577835	-0.136303	-0.0297801	0.0393932	0.117156	0.102252	0.105862	0.100162	0.140786	0.0873874	0.0237814	0.877443
rs2351791	u	A	C	C	4	47423315	1725	5	-0.0131285	0.0455435	0.784348	1	3.71711	-0.0306199	-0.14204	-0.0672314	0.0300408	0.111609	0.0973532	0.104616	0.100296	0.13976	0.0861869	0.0830948	0.773146
rs17462424	u	A	G	G	4	47439226	1719	5	-0.0965108	0.0394132	0.378709	0.996546	1.91295	-0.163716	-0.206503	0.186075	-0.185728	-0.125537	0.0913698	0.0881829	0.0881251	0.0965696	0.0792123	5.9961	0.0143375
rs6832495	u	A	G	G	4	47450592	1723	5	0.0230326	0.0375714	0.435577	0.998843	3.45624	0.0965455	0.108193	-0.0511327	0.112911	-0.0783204	0.0866949	0.0832701	0.0796748	0.104978	0.0739472	0.375813	0.539853
rs4694863	u	A	C	C	4	47476514	1725	5	-0.0821387	0.0422878	0.28058	1	4.74463	-0.121444	-0.265897	0.147485	-0.128695	-0.0529739	0.0969806	0.0979484	0.0986326	0.100877	0.0823149	3.77281	0.0520919
rs2351784	u	A	G	G	4	47510363	1725	5	-0.0233843	0.0370944	0.444058	1	15.968	-0.0542245	-0.142845	-0.0647248	-0.0187746	0.110596	0.0837562	0.0866535	0.07894	0.103883	0.0710878	0.397406	0.528432
rs4695267	u	A	G	G	4	47513229	1723	5	0.0270261	0.0412599	0.264364	0.998843	3.86318	0.052606	0.0816174	0.0898415	0.0181566	-0.0799885	0.0895311	0.0939432	0.0905945	0.115822	0.080855	0.429054	0.512454
rs174537	u	A	C	C	11	61309256	1718	5	0.108922	0.0390868	0.644063	0.996022	5.459	0.110925	0.0477413	0.0400884	0.195576	0.152315	0.0868838	0.0905839	0.0876916	0.0989428	0.0771491	7.76552	0.0053253
rs102275	u	A	G	G	11	61314379	1725	5	-0.109652	0.0388656	0.364058	1	5.04435	-0.119965	-0.0241406	-0.0500553	-0.195576	-0.160095	0.0861653	0.0889206	0.0873595	0.0989428	0.0772266	7.95983	0.00478269
rs174546	u	A	G	G	11	61326406	1724	5	0.113288	0.0390874	0.640371	0.999422	4.05981	0.106535	0.0477413	0.0500553	0.195745	0.165578	0.087002	0.0905839	0.0873595	0.0990732	0.0772368	8.4003	0.00375158
rs174556	u	A	G	G	11	61337211	1725	5	0.099104	0.0405016	0.677681	1	3.99028	0.134824	0.0738363	0.0401287	0.154955	0.100685	0.0954424	0.0947001	0.0918763	0.0997335	0.076848	5.9874	0.0144084
rs1535	u	A	G	G	11	61354548	1725	5	-0.105287	0.0389221	0.35942	1	5.14949	-0.111507	-0.0321584	-0.0400884	-0.195576	-0.150922	0.086763	0.0888742	0.0876916	0.0989428	0.077046	7.31738	0.00682908
rs174449	u	A	G	G	11	61396955	1725	5	-0.0796508	0.0382131	0.377681	1	3.76834	-0.0793383	-0.0729969	0.0242621	-0.157158	-0.125853	0.0868386	0.091264	0.0815687	0.0954494	0.07623	4.34465	0.0371254
rs174450	u	A	C	C	11	61398118	1725	5	-0.0719931	0.0375185	0.461739	1	0.914393	-0.081389	-0.0714324	0.104179	-0.11821	-0.181782	0.0856271	0.0863282	0.0820255	0.0953418	0.0742885	3.68205	0.0550012
rs1000778	u	A	G	G	11	61411881	1716	5	0.0307523	0.0411276	0.729312	0.994804	4.81186	0.04163	0.0106735	-0.034886	0.136567	0.037952	0.0915266	0.104666	0.086349	0.114186	0.0767577	0.559097	0.454624
rs8020821	u	A	G	G	14	63284561	1724	5	-0.052315	0.0776117	0.940255	0.999422	0	-0.0638561	0.167837	-0.266392	-0.463999	-0.026748	0.176908	0.15205	0.175572	0.343711	0.141559	0.454358	0.500273
rs4902242	u	A	G	G	14	63299842	1697	5	0.0186117	0.0563074	0.115793	0.983807	16.7244	0.143007	-0.309062	0.122363	0.31507	-0.00260956	0.109464	0.124031	0.131792	0.209094	0.107521	0.109255	0.740994
rs7157785	u	A	C	C	14	63305309	1645	5	-0.0183992	0.0515121	0.846809	0.957156	12.4421	-0.136044	0.234079	-0.149881	-0.155949	-0.00109439	0.109052	0.107412	0.114856	0.190235	0.0986957	0.127579	0.720955
rs11158515	u	A	C	C	14	63385073	1725	5	-0.00987384	0.0371242	0.465217	1	4.37398	-0.105631	-0.123206	-0.0450153	0.142662	0.105773	0.0818677	0.084957	0.0795333	0.107476	0.0719504	0.0707387	0.790264
rs1959033	u	A	G	G	14	63405339	1725	5	-0.0322513	0.0779082	0.936812	1	6.13014	-0.311209	0.266806	0.0483039	-0.365703	-0.0143109	0.174959	0.157353	0.238869	0.248122	0.131388	0.171367	0.6789
rs4459477	u	A	G	G	14	63415943	1721	5	-0.0406505	0.0621964	0.905578	0.997687	2.32142	-0.187441	0.138745	-0.119183	0.22622	-0.0922483	0.129369	0.127277	0.132974	0.225015	0.128333	0.42717	0.513381
rs12889954	u	A	G	G	14	63457221	1725	5	0.0434308	0.0513271	0.145217	1	6.75283	0.263032	-0.234619	0.0117183	0.159743	0.0860795	0.113692	0.11095	0.110863	0.182002	0.0955932	0.715981	0.397465
rs12881815	u	A	G	G	14	63674348	1725	5	0.0771375	0.0822849	0.948406	1	1.72224	-0.130517	0.338651	-0.023666	0.286434	-0.0562029	0.176908	0.149451	0.201527	0.308995	0.166961	0.878803	0.34853
rs7258249	u	A	G	G	19	8177721	1724	5	0.0404224	0.0374528	0.523202	0.999422	2.19125	-0.00765763	0.157905	0.00729289	0.124899	-0.0361615	0.0860659	0.0847959	0.0808194	0.0970329	0.0746353	1.16486	0.28046
rs11666866	u	A	G	G	19	8191607	1696	5	-0.0029287	0.0382244	0.626179	0.983537	2.61948	-0.00742194	-0.0543774	0.049126	0.122305	-0.061887	0.0844466	0.0880981	0.0871338	0.10371	0.0724229	0.00587041	0.938927
rs1466448	u	A	C	C	19	8195519	1711	5	0.017245	0.0424	0.245178	0.991889	13.9256	-0.10102	0.0156747	0.0701387	0.0893667	-0.00968155	0.109767	0.0857874	0.102184	0.0929328	0.0891535	0.165423	0.684212
rs2967625	u	A	G	G	19	8204411	1725	5	-0.00405426	0.0374346	0.541159	1	5.89147	-0.0107633	-0.0798944	0.0941599	0.0824206	-0.0695834	0.0846328	0.0877933	0.0860282	0.0925076	0.0721179	0.0117294	0.913756
rs28133	u	A	G	G	19	8233502	1708	5	-0.0284103	0.065737	0.915105	0.990197	2.8992	-0.229126	-0.120848	0.0321467	0.225435	0.0269689	0.148529	0.129079	0.172789	0.162762	0.135063	0.18678	0.66561
rs3848751	u	A	C	C	20	12913401	1724	5	-0.114383	0.0404656	0.298724	0.999421	2.6033	-0.0045963	-0.183406	-0.140206	-0.0415301	-0.15545	0.0953811	0.0873247	0.0904787	0.105158	0.0797936	7.99008	0.00470344
rs680379	u	A	G	G	20	12917400	1725	5	-0.0375756	0.0391259	0.638261	1	5.62805	0.0238149	-0.0728339	-0.0577224	-0.0424927	-0.036598	0.0894771	0.0887093	0.0841897	0.0991698	0.0794317	0.922326	0.336865
rs6078866	u	A	G	G	20	12922567	1724	5	-0.111644	0.0404766	0.298434	0.999422	2.69523	-0.000858397	-0.183406	-0.140206	-0.0355659	-0.150818	0.0953546	0.0873247	0.0904787	0.105293	0.0798344	7.60781	0.00581161

## Sheet: LDL male
name	strand	allele1	allele2	effallele	chromosome	position	n	npops	beta	sebeta	effallelefreq	call	pexhwe	obetaCROATIA	obetaERF	obetaORKNEY	obetaSAAMI	obetaTYROL	oseCROATIA	oseERF	oseORKNEY	oseSAAMI	oseTYROL	chi2	p
rs4298115	u	A	G	G	4	47401314	1719	5	0.0567076	0.0393719	0.557882	0.99942	2.5018	0.0803611	0.0946803	-0.040745	0.117132	0.0623342	0.0884213	0.0843919	0.081611	0.104695	0.0859356	2.07448	0.149781
rs10938494	u	A	G	G	4	47404376	1716	5	-0.0441655	0.048138	0.792832	0.997684	6.79915	-0.0498138	0.000699937	-0.0390172	-0.119719	-0.0467125	0.10423	0.106041	0.0978441	0.141707	0.101898	0.841765	0.358893
rs2351791	u	A	C	C	4	47423315	1720	5	-0.0332584	0.047278	0.784884	1	4.07228	-0.0231213	-0.00724574	-0.0446557	-0.0943781	-0.0243054	0.0992342	0.104743	0.0975235	0.140674	0.100498	0.494862	0.481767
rs17462424	u	A	G	G	4	47439226	1714	5	-0.0173732	0.0406266	0.378938	0.996537	1.91705	0.00211985	-0.0665715	0.0211658	-0.071801	0.0227069	0.0931352	0.087221	0.0855955	0.0973907	0.0923652	0.182868	0.66892
rs6832495	u	A	G	G	4	47450592	1718	5	0.0216642	0.0388093	0.435681	0.99884	3.85161	0.0620846	0.0343606	0.039335	-0.0416355	-0.0108622	0.0883701	0.0827985	0.0773848	0.106281	0.0862258	0.311613	0.576692
rs4694863	u	A	C	C	4	47476514	1720	5	0.0442245	0.0437222	0.280523	1	4.55843	0.0922648	0.0137627	0.117466	0.046406	-0.0465254	0.0988544	0.0969122	0.0958848	0.101537	0.0959829	1.02311	0.311782
rs2351784	u	A	G	G	4	47510363	1720	5	0.0402304	0.0383944	0.443605	1	16.6212	0.065727	0.011596	0.0106704	0.210028	-0.0295856	0.0853745	0.0864176	0.0766368	0.104563	0.0828916	1.09793	0.294721
rs4695267	u	A	G	G	4	47513229	1718	5	0.012559	0.0426185	0.26397	0.99884	3.86893	-0.0422526	-0.0162757	0.0834951	-0.00363658	0.0302307	0.0906659	0.0936715	0.0880267	0.116732	0.0942806	0.0868396	0.768234
rs174537	u	A	C	C	11	61309256	1713	5	0.0219118	0.0402326	0.644483	0.99601	5.79608	-0.0165972	0.0299683	-0.0119368	0.103692	0.0255487	0.0874633	0.089509	0.0851675	0.09959	0.0899593	0.296621	0.586009
rs102275	u	A	G	G	11	61314379	1720	5	-0.0161371	0.0400854	0.363663	1	5.72209	0.0444964	-0.0303771	0.0154685	-0.103692	-0.0289242	0.0878302	0.0878269	0.0848428	0.09959	0.0900498	0.162062	0.687265
rs174546	u	A	G	G	11	61326406	1719	5	0.0199566	0.0403254	0.64078	0.99942	4.39628	-0.0240995	0.0299683	-0.0154685	0.103347	0.027009	0.0886831	0.089509	0.0848428	0.0996128	0.0900617	0.244916	0.620678
rs174556	u	A	G	G	11	61337211	1720	5	0.0195874	0.0419251	0.677907	1	4.21099	-0.0308634	0.0074079	0.0265164	0.104302	-0.000954526	0.0972865	0.0936838	0.0892447	0.100386	0.0896083	0.218275	0.640357
rs1535	u	A	G	G	11	61354548	1720	5	-0.0239133	0.0401542	0.359012	1	5.56555	0.00185196	-0.0252003	0.0119368	-0.103692	-0.0241222	0.0884394	0.0877843	0.0851675	0.09959	0.0898391	0.354665	0.551484
rs174449	u	A	G	G	11	61396955	1720	5	-0.0115175	0.0393988	0.378198	1	3.45268	0.0604033	0.106588	-0.0343402	-0.113439	-0.0826858	0.0885165	0.0902578	0.0793219	0.0960738	0.0888876	0.0854585	0.770032
rs174450	u	A	C	C	11	61398118	1720	5	0.00906003	0.0386904	0.461919	1	0.821115	0.0856424	0.115209	-0.0226677	-0.0821749	-0.0646351	0.0872816	0.0851146	0.0798418	0.0959655	0.0866238	0.0548343	0.814855
rs1000778	u	A	G	G	11	61411881	1711	5	0.00574233	0.042741	0.728814	0.994789	4.81715	-0.0965797	-0.0872911	0.0851256	0.0773738	0.0375847	0.0932591	0.103647	0.0845473	0.115768	0.089503	0.0180504	0.893125
rs8020821	u	A	G	G	14	63284561	1719	5	0.0328519	0.0805219	0.940372	0.99942	0	-0.148183	0.029037	0.0709239	0.228937	0.108783	0.180327	0.150734	0.170477	0.34596	0.165064	0.166453	0.683283
rs4902242	u	A	G	G	14	63299842	1692	5	-0.0482926	0.0585218	0.115544	0.98376	17.004	0.00616858	-0.0704633	0.030309	-0.198706	-0.113455	0.112894	0.123316	0.128294	0.210673	0.124534	0.680966	0.409254
rs7157785	u	A	C	C	14	63305309	1640	5	0.0317535	0.0534988	0.847256	0.957026	12.9794	-0.0279145	0.0367345	-0.0271079	0.191007	0.0892091	0.113914	0.106773	0.112067	0.190132	0.11372	0.352286	0.552822
rs11158515	u	A	C	C	14	63385073	1720	5	-0.0394433	0.0383611	0.464535	1	4.39491	-0.0572205	-0.0204002	-0.021149	-0.00458617	-0.0828974	0.0834496	0.0843109	0.0772107	0.108179	0.0838974	1.05722	0.303851
rs1959033	u	A	G	G	14	63405339	1720	5	0.0885148	0.0817738	0.936919	1	6.13906	-0.0733139	0.332437	-0.026777	-0.126108	0.10501	0.17834	0.156415	0.231915	0.249745	0.153204	1.17167	0.279059
rs4459477	u	A	G	G	14	63415943	1716	5	-0.0639433	0.0641206	0.905886	0.99768	2.5417	-0.0704394	-0.126962	-0.0913607	0.0780915	0.0068253	0.132295	0.126588	0.129651	0.226255	0.149642	0.994476	0.318651
rs12889954	u	A	G	G	14	63457221	1720	5	-0.0472425	0.0532037	0.144767	1	7.17649	0.0809804	-0.0990792	-0.0133761	-0.0588131	-0.144882	0.115889	0.110243	0.107673	0.183193	0.111466	0.788462	0.374565
rs12881815	u	A	G	G	14	63674348	1720	5	-0.0606661	0.0850115	0.948837	1	1.71962	0.0187859	-0.169318	-0.0209494	0.454717	-0.210138	0.180327	0.149442	0.195666	0.311016	0.194684	0.509257	0.475461
rs7258249	u	A	G	G	19	8177721	1719	5	0.0568796	0.0385833	0.522688	0.99942	2.35211	0.0672463	0.00837657	0.0717504	0.0378252	0.0958574	0.0877288	0.0837719	0.0784589	0.0976676	0.0870282	2.17328	0.140426
rs11666866	u	A	G	G	19	8191607	1691	5	0.0556607	0.0396016	0.625665	0.983489	2.60681	0.139626	0.0672078	0.0378963	-0.0830877	0.0726656	0.0860783	0.0871524	0.0849851	0.104191	0.084381	1.97548	0.159868
rs1466448	u	A	C	C	19	8195519	1706	5	-0.00793515	0.0434503	0.245018	0.991865	13.234	-0.0966179	0.141799	-0.0518282	-0.0562749	-0.0484036	0.111716	0.0846545	0.0979884	0.0942769	0.103496	0.0333522	0.855092
rs2967625	u	A	G	G	19	8204411	1720	5	0.0316446	0.0387096	0.540988	1	5.21032	0.141876	0.0386873	-0.0131313	-0.0439304	0.0270328	0.0862681	0.0864951	0.0837479	0.0931128	0.0840928	0.668283	0.413651
rs28133	u	A	G	G	19	8233502	1703	5	-0.136688	0.0677854	0.91515	0.990168	2.89335	-0.270254	-0.00354983	-0.234133	-0.0524333	-0.188179	0.1515	0.127233	0.168805	0.16494	0.157247	4.06622	0.0437491
rs3848751	u	A	C	C	20	12913401	1719	5	0.0949609	0.041751	0.299302	0.99942	2.60303	0.152142	0.0951547	0.0138293	0.238779	0.0220719	0.097224	0.0864582	0.0879409	0.105846	0.0930329	5.17316	0.0229385
rs680379	u	A	G	G	20	12917400	1720	5	0.0278375	0.0402899	0.6375	1	5.6342	0.050924	0.0411193	0.0715902	0.025869	-0.0650028	0.091206	0.0877438	0.0819219	0.0998185	0.092621	0.477384	0.48961
rs6078866	u	A	G	G	20	12922567	1719	5	0.0952102	0.0417758	0.299011	0.99942	2.69495	0.149419	0.0951547	0.0138293	0.238679	0.0265066	0.097197	0.0864582	0.0879409	0.106201	0.0930906	5.19419	0.0226625

[truncated: 2 more sheets: tc males, tri males]
